# Supplementary material for: Bis(2,2′-bipyridyl-κ2 N,N′)dichlorido­rhodium(III) perchlorate
Source: Acta Crystallogr Sect E Struct Rep Online. 2012 May 2;68(Pt 6):m713–4. doi: 10.1107/S1600536812018685 (PMC3379061; doi:10.1107/S1600536812018685)
Supplement: Supplementary file 1 [file e-68-0m713-sup1.cif]

##############################################################################
#                                                                            #
# This CIF contains the data in a paper accepted for publication in          #
# Acta Crystallographica Section E. It conforms to the requirements of       #
# Notes for Authors for Acta Crystallographica Section E, and has been       #
# peer reviewed under the auspices of the IUCr Commission on Journals.       #
#                                                                            #
# Full details of the Crystallographic Information File format               #
# are given in the paper "The Crystallographic Information File (CIF):       #
# a New Standard Archive File for Crystallography" by S. R. Hall, F. H.      #
# Allen and I. D. Brown [Acta Cryst. (1991), A47, 655-685].                  #
#                                                                            #
# The current version of the core CIF dictionary is obtainable from          #
# ftp://ftp.iucr.org/pub/cif_core.dic.                                       #
#                                                                            #
# Software is freely available for graphical display of the structure(s)     #
# in this CIF. For information consult the CIF software page                 #
# http://www.iucr.org/resources/cif/software.                                #
#                                                                            #
# This file may be used for bona fide research purposes within the           #
# scientific community so long as proper attribution is given to the journal # 
# article from which it was obtained.                                        #
#                                                                            #
##############################################################################
data_global
_audit_creation_method     'form.cif (version 2.0)'
_journal_data_validation_number     ?
_journal_date_recd_electronic     2012-04-03
_journal_date_accepted     2012-04-25
_journal_name_full     'Acta Crystallographica, Section E'
_journal_year     2012
_journal_volume     68
_journal_issue      6
_journal_page_first     m713
_journal_page_last     m714
_journal_paper_category     QM
_journal_paper_doi     10.1107/S1600536812018685
_journal_coeditor_code     LR2059
_publ_contact_author_name     'Garc\'ia-Granda, Santiago'
_publ_contact_author_address
;
Departamento de Qu\'imica F\'isica y Anal\'itica
Facultad de Qu\'imica
Universidad de Oviedo - CINN
C/ Juli\'an Claver\'ia, 8
33006 Oviedo
Asturias
Spain
;
_publ_contact_author_email
;
sgg@uniovi.es
;
_publ_contact_author_fax
;
+34-985103125
;
_publ_contact_author_phone
;
+34-985103477
;
_publ_section_title
;
Bis(2,2'-bipyridyl-\k^2^<i>N</i>,<i>N</i>')dichloridorhodium(III) perchlorate
;
loop_
    _publ_author_name
    _publ_author_footnote
    _publ_author_address
    'Dikhtiarenko, Alla' .
;
Departamento Qu\'imica Org\'anica e Inorg\'anica
Universidad de Oviedo, 33006 Oviedo, Spain
;
    'Torre-Fern\'andez, Laura' .
;
Departamento de Qu\'imica F\'isica y Anal\'itica
Facultad de Qu\'imica
Universidad de Oviedo--CINN
C/ Juli\'an Claver\'ia, 8
33006 Oviedo
Asturias
Spain
;
    'Garc\'ia-Granda, Santiago' .
;
Departamento de Qu\'imica F\'isica y Anal\'itica
Facultad de Qu\'imica
Universidad de Oviedo--CINN
C/ Juli\'an Claver\'ia, 8
33006 Oviedo
Asturias
Spain
;
    'Garc\'ia, Jos\'e R.' .
;
Departamento Qu\'imica Org\'anica e Inorg\'anica
Universidad de Oviedo, 33006 Oviedo, Spain
;
    'Gimeno, Jos\'e' .
;
Departamento Qu\'imica Org\'anica e Inorg\'anica
Universidad de Oviedo, 33006 Oviedo, Spain
;
data_I
_chemical_name_systematic
;
Bis(2,2'-bipyridyl-\k^2^<i>N</i>,<i>N</i>')dichloridorhodium(III) perchlorate
;
_chemical_name_common
;
;
_chemical_formula_moiety     'C20 H16 Cl2 N4 Rh +, Cl O4 -'
_chemical_formula_sum     'C20 H16 Cl3 N4 O4 Rh'
_chemical_formula_structural     ?
_chemical_formula_analytical     ?
_chemical_formula_iupac     '[Rh Cl2 (C10 H8 N2)2] Cl O4'
_chemical_formula_weight     585.63
_chemical_melting_point     ?
_symmetry_cell_setting     orthorhombic
_symmetry_space_group_name_H-M     'P 21 21 21'
_symmetry_space_group_name_Hall     'P 2ac 2ab'
loop_
    _symmetry_equiv_pos_as_xyz
    'x, y, z'
    '-x+1/2, -y, z+1/2'
    'x+1/2, -y+1/2, -z'
    '-x, y+1/2, -z+1/2'
_cell_length_a     11.0344(2)
_cell_length_b     11.6796(2)
_cell_length_c     17.0884(3)
_cell_angle_alpha     90
_cell_angle_beta     90
_cell_angle_gamma     90
_cell_volume     2202.33(8)
_cell_formula_units_Z     4
_cell_measurement_reflns_used     4926
_cell_measurement_theta_min     3.4769
_cell_measurement_theta_max     32.0905
_cell_measurement_temperature     293(2)
_exptl_crystal_description     rhombohedron
_exptl_crystal_colour     yellow
_exptl_crystal_size_max     0.1913
_exptl_crystal_size_mid     0.1619
_exptl_crystal_size_min     0.1148
_exptl_crystal_size_rad     ?
_exptl_crystal_density_diffrn     1.766
_exptl_crystal_density_meas     ?
_exptl_crystal_density_method     'not measured'
_exptl_crystal_F_000     1168
_exptl_absorpt_coefficient_mu     1.176
_exptl_absorpt_correction_type     multi-scan
_exptl_absorpt_process_details
;
(CrysAlis PRO; Agilent, 2011)
;
_exptl_absorpt_correction_T_min     0.97265
_exptl_absorpt_correction_T_max     1
_exptl_special_details     ?
_diffrn_ambient_temperature     293(2)
_diffrn_radiation_type     'Mo K\a'
_diffrn_radiation_wavelength     0.7107
_diffrn_radiation_source     'Enhance (Mo) X-ray Source'
_diffrn_radiation_monochromator     graphite
_diffrn_measurement_device_type     'Agilent Xcalibur Ruby Gemini'
_diffrn_measurement_method     '\w scans'
_diffrn_detector_area_resol_mean     10.2673
_diffrn_reflns_number     12115
_diffrn_reflns_av_R_equivalents     0.0259
_diffrn_reflns_av_sigmaI/netI     0.0165
_diffrn_reflns_theta_min     3.4769
_diffrn_reflns_theta_max     32.0905
_diffrn_reflns_theta_full     25
_diffrn_measured_fraction_theta_max     0.924
_diffrn_measured_fraction_theta_full     0.997
_diffrn_reflns_limit_h_min     -8
_diffrn_reflns_limit_h_max     16
_diffrn_reflns_limit_k_min     -17
_diffrn_reflns_limit_k_max     10
_diffrn_reflns_limit_l_min     -22
_diffrn_reflns_limit_l_max     25
_diffrn_reflns_reduction_process     ?
_diffrn_standards_number     ?
_diffrn_standards_interval_count     ?
_diffrn_standards_interval_time     ?
_diffrn_standards_decay_%     ?
_refine_special_details
;
Refinement of <i>F</i>^2^ against ALL reflections. The weighted <i>R</i>-factor
<i>wR</i> and goodness of fit <i>S</i> are based on <i>F</i>^2^, conventional
<i>R</i>-factors <i>R</i> are based on <i>F</i>, with <i>F</i> set to zero for
negative <i>F</i>^2^. The threshold expression of <i>F</i>^2^ >
\s(<i>F</i>^2^) is used only for calculating <i>R</i>-factors(gt) <i>etc</i>.
and is not relevant to the choice of reflections for refinement.
<i>R</i>-factors based on <i>F</i>^2^ are statistically about twice as large
as those based on <i>F</i>, and <i>R</i>- factors based on ALL data will be
even larger.
;
_reflns_number_total     6922
_reflns_number_gt     5569
_reflns_threshold_expression     I>2sigma(I)
_refine_ls_structure_factor_coef     Fsqd
_refine_ls_matrix_type     full
_refine_ls_R_factor_all     0.0594
_refine_ls_R_factor_gt     0.0423
_refine_ls_wR_factor_all     ?
_refine_ls_wR_factor_ref     0.0809
_refine_ls_goodness_of_fit_all     ?
_refine_ls_goodness_of_fit_ref     1.024
_refine_ls_restrained_S_all     1.024
_refine_ls_restrained_S_obs     ?
_refine_ls_number_reflns     6922
_refine_ls_number_parameters     294
_refine_ls_number_restraints     0
_refine_ls_number_constraints     ?
_refine_ls_hydrogen_treatment     constr
_refine_ls_weighting_scheme     calc
_refine_ls_weighting_details
         'calc w=1/[\s^2^(Fo^2^)+(0.0292P)^2^+0.1669P] where P=(Fo^2^+2Fc^2^)/3'
_refine_ls_shift/su_max     0.001
_refine_ls_shift/su_mean     0.000
_refine_diff_density_max     0.748
_refine_diff_density_min     -0.248
_refine_ls_extinction_method     none
_refine_ls_extinction_coef     ?
_refine_ls_abs_structure_details     'Flack  (1983), 2630 Friedel pairs'
_refine_ls_abs_structure_Flack     0.47(3)
_refine_ls_abs_structure_Rogers     ?
loop_
    _atom_type_symbol
    _atom_type_description
    _atom_type_scat_dispersion_real
    _atom_type_scat_dispersion_imag
    _atom_type_scat_source
    C C 0.0033 0.0016 'International Tables Vol C Tables 4.2.6.8 and 6.1.1.4'
    H H 0 0 'International Tables Vol C Tables 4.2.6.8 and 6.1.1.4'
    N N 0.0061 0.0033 'International Tables Vol C Tables 4.2.6.8 and 6.1.1.4'
    O O 0.0106 0.006 'International Tables Vol C Tables 4.2.6.8 and 6.1.1.4'
    Cl Cl 0.1484 0.1585 'International Tables Vol C Tables 4.2.6.8 and 6.1.1.4'
    Rh Rh -1.1178 0.9187 'International Tables Vol C Tables 4.2.6.8 and 6.1.1.4'
_computing_data_collection     'CrysAlis PRO (Agilent, 2011)'
_computing_cell_refinement     'CrysAlis PRO (Agilent, 2011)'
_computing_data_reduction     'CrysAlis PRO (Agilent, 2011)'
_computing_structure_solution     'SIR92 (Altomare <i>et al.</i>, 1994)'
_computing_structure_refinement     'SHELXL97 (Sheldrick, 2008)'
_computing_molecular_graphics     'Mercury (Macrae <i>et al.</i>, 2006)'
_computing_publication_material
                'WinGX (Farrugia, 1999) and enCIFer (Allen <i>et al.</i>, 2004)'
loop_
    _atom_site_type_symbol
    _atom_site_label
    _atom_site_fract_x
    _atom_site_fract_y
    _atom_site_fract_z
    _atom_site_U_iso_or_equiv
    _atom_site_adp_type
    _atom_site_calc_flag
    _atom_site_refinement_flags
    _atom_site_occupancy
    _atom_site_disorder_assembly
    _atom_site_disorder_group
    Rh Rh1 0.98325(2) 0.241474(19) 0.367163(12) 0.04095(7) Uani d . 1 . .
    Cl Cl1 0.97063(10) -0.18258(8) 0.63515(5) 0.0629(2) Uani d . 1 . .
    Cl Cl2 1.10302(9) 0.40548(7) 0.35644(6) 0.0609(2) Uani d . 1 . .
    Cl Cl3 0.80775(9) 0.35183(8) 0.37395(6) 0.0603(2) Uani d . 1 . .
    N N1 0.9798(2) 0.2369(2) 0.48547(13) 0.0439(5) Uani d . 1 . .
    N N2 0.8794(2) 0.1010(2) 0.38286(14) 0.0426(6) Uani d . 1 . .
    N N3 0.9942(3) 0.2300(2) 0.24844(13) 0.0467(6) Uani d . 1 . .
    N N4 1.1338(3) 0.1414(2) 0.35733(15) 0.0455(6) Uani d . 1 . .
    O O1 1.0370(4) -0.2722(3) 0.6687(2) 0.1228(15) Uani d . 1 A .
    O O2A 0.9396(14) -0.1068(7) 0.6981(7) 0.102(3) Uani d P 0.78(3) A 1
    O O2B 0.891(4) -0.123(3) 0.6744(18) 0.102(3) Uani d P 0.22(3) A 2
    O O3 1.0402(4) -0.1234(3) 0.57914(19) 0.1075(12) Uani d . 1 A .
    O O4 0.8704(4) -0.2320(5) 0.5957(2) 0.1495(17) Uani d . 1 A .
    C C1 1.0374(3) 0.3097(3) 0.5332(2) 0.0557(9) Uani d . 1 . .
    H H1 1.0805 0.3705 0.5117 0.067 Uiso calc R 1 . .
    C C2 1.0344(4) 0.2968(4) 0.6128(2) 0.0654(11) Uani d . 1 . .
    H H2 1.0755 0.3481 0.6448 0.078 Uiso calc R 1 . .
    C C3 0.9706(4) 0.2082(4) 0.6450(2) 0.0672(11) Uani d . 1 . .
    H H3 0.968 0.1985 0.699 0.081 Uiso calc R 1 . .
    C C4 0.9098(4) 0.1331(3) 0.59588(19) 0.0586(9) Uani d . 1 . .
    H H4 0.8657 0.0725 0.6166 0.07 Uiso calc R 1 . .
    C C5 0.9153(3) 0.1492(3) 0.51615(17) 0.0446(7) Uani d . 1 . .
    C C6 0.8570(3) 0.0741(2) 0.45826(17) 0.0442(7) Uani d . 1 . .
    C C7 0.7849(4) -0.0179(3) 0.4774(2) 0.0546(9) Uani d . 1 . .
    H H7 0.7708 -0.036 0.5297 0.065 Uiso calc R 1 . .
    C C8 0.7341(4) -0.0825(3) 0.4193(2) 0.0665(11) Uani d . 1 . .
    H H8 0.6858 -0.1452 0.4316 0.08 Uiso calc R 1 . .
    C C9 0.7550(4) -0.0539(3) 0.3429(2) 0.0637(10) Uani d . 1 . .
    H H9 0.72 -0.0963 0.3028 0.076 Uiso calc R 1 . .
    C C10 0.8279(3) 0.0380(3) 0.3260(2) 0.0535(9) Uani d . 1 . .
    H H10 0.8421 0.0572 0.274 0.064 Uiso calc R 1 . .
    C C11 0.9169(4) 0.2771(3) 0.1977(2) 0.0629(10) Uani d . 1 . .
    H H11 0.8496 0.3163 0.2166 0.075 Uiso calc R 1 . .
    C C12 0.9344(4) 0.2689(4) 0.1183(2) 0.0719(11) Uani d . 1 . .
    H H12 0.8797 0.3022 0.0837 0.086 Uiso calc R 1 . .
    C C13 1.0325(5) 0.2118(3) 0.0909(2) 0.0726(13) Uani d . 1 . .
    H H13 1.0453 0.2058 0.0373 0.087 Uiso calc R 1 . .
    C C14 1.1141(4) 0.1621(3) 0.1429(2) 0.0632(10) Uani d . 1 . .
    H H14 1.182 0.1231 0.1249 0.076 Uiso calc R 1 . .
    C C15 1.0912(3) 0.1724(3) 0.22194(18) 0.0461(8) Uani d . 1 . .
    C C16 1.1686(3) 0.1207(3) 0.28234(18) 0.0464(8) Uani d . 1 . .
    C C17 1.2693(4) 0.0539(3) 0.2680(2) 0.0595(9) Uani d . 1 . .
    H H17 1.2956 0.0422 0.2169 0.071 Uiso calc R 1 . .
    C C18 1.3302(4) 0.0049(3) 0.3289(3) 0.0698(12) Uani d . 1 . .
    H H18 1.3968 -0.042 0.3196 0.084 Uiso calc R 1 . .
    C C19 1.2925(4) 0.0256(3) 0.4035(3) 0.0686(11) Uani d . 1 . .
    H H19 1.3331 -0.0074 0.4455 0.082 Uiso calc R 1 . .
    C C20 1.1956(4) 0.0945(3) 0.4161(2) 0.0563(9) Uani d . 1 . .
    H H20 1.1715 0.1094 0.4673 0.068 Uiso calc R 1 . .
loop_
    _atom_site_aniso_label
    _atom_site_aniso_U_11
    _atom_site_aniso_U_22
    _atom_site_aniso_U_33
    _atom_site_aniso_U_12
    _atom_site_aniso_U_13
    _atom_site_aniso_U_23
    Rh1 0.04542(12) 0.04254(12) 0.03489(10) -0.00107(11) -0.00011(10)
                                                                     0.00272(10)
    Cl1 0.0798(6) 0.0651(5) 0.0438(4) 0.0109(5) -0.0048(5) 0.0050(4)
    Cl2 0.0664(6) 0.0557(5) 0.0606(5) -0.0147(4) 0.0015(5) 0.0072(4)
    Cl3 0.0580(5) 0.0612(5) 0.0618(5) 0.0098(4) 0.0026(5) 0.0058(5)
    N1 0.0474(14) 0.0471(13) 0.0370(11) 0.0040(18) -0.0028(10) 0.0026(10)
    N2 0.0443(15) 0.0422(13) 0.0414(15) -0.0005(11) 0.0015(12) 0.0017(11)
    N3 0.0537(16) 0.0491(14) 0.0375(12) -0.0050(17) -0.0008(11) 0.0049(11)
    N4 0.0483(16) 0.0430(13) 0.0451(15) -0.0016(12) -0.0021(13) 0.0042(12)
    O1 0.157(4) 0.120(3) 0.091(2) 0.073(3) 0.009(2) 0.032(2)
    O2A 0.160(8) 0.084(3) 0.063(4) 0.040(4) 0.005(4) -0.011(3)
    O2B 0.160(8) 0.084(3) 0.063(4) 0.040(4) 0.005(4) -0.011(3)
    O3 0.123(3) 0.108(3) 0.092(2) -0.013(2) 0.025(2) 0.0163(19)
    O4 0.137(4) 0.207(5) 0.104(3) -0.053(4) -0.027(3) 0.028(3)
    C1 0.057(2) 0.062(2) 0.0480(18) -0.0090(18) 0.0027(17) -0.0091(15)
    C2 0.063(3) 0.085(3) 0.048(2) 0.002(2) -0.0115(18) -0.0183(19)
    C3 0.070(3) 0.090(3) 0.0414(18) 0.009(2) -0.0019(19) -0.0028(17)
    C4 0.069(3) 0.065(2) 0.0419(18) 0.008(2) 0.0038(18) 0.0098(17)
    C5 0.0456(19) 0.0481(17) 0.0401(16) 0.0076(15) 0.0025(14) 0.0040(14)
    C6 0.051(2) 0.0390(16) 0.0432(16) 0.0056(15) 0.0066(15) 0.0031(13)
    C7 0.067(3) 0.0458(19) 0.0512(18) -0.0012(17) 0.0086(18) 0.0064(16)
    C8 0.071(3) 0.049(2) 0.079(3) -0.0105(19) 0.011(2) 0.0006(19)
    C9 0.069(3) 0.058(2) 0.063(2) -0.009(2) 0.0035(19) -0.0161(19)
    C10 0.060(2) 0.056(2) 0.0453(18) -0.0061(18) 0.0009(17) -0.0073(16)
    C11 0.071(3) 0.069(2) 0.0481(19) 0.004(2) -0.0041(18) 0.0063(17)
    C12 0.090(3) 0.079(3) 0.046(2) 0.004(2) -0.0136(19) 0.007(2)
    C13 0.108(4) 0.070(2) 0.0402(19) -0.006(2) 0.002(2) -0.0029(17)
    C14 0.081(3) 0.062(2) 0.047(2) -0.004(2) 0.011(2) -0.0068(17)
    C15 0.056(2) 0.0385(16) 0.0441(17) -0.0077(15) 0.0018(16) -0.0020(13)
    C16 0.054(2) 0.0384(16) 0.0467(18) -0.0089(15) 0.0023(15) -0.0056(13)
    C17 0.060(2) 0.055(2) 0.063(2) -0.0002(19) 0.0051(19) -0.0151(18)
    C18 0.057(3) 0.054(2) 0.098(3) 0.0120(19) -0.003(2) -0.013(2)
    C19 0.061(3) 0.061(2) 0.084(3) 0.012(2) -0.014(2) 0.011(2)
    C20 0.060(2) 0.059(2) 0.050(2) 0.0023(18) -0.0066(18) 0.0101(17)
_geom_special_details
;
All e.s.d.'s (except the e.s.d. in the dihedral angle between two l.s. planes)
are estimated using the full covariance matrix. The cell e.s.d.'s are taken
into account individually in the estimation of e.s.d.'s in distances, angles
and torsion angles; correlations between e.s.d.'s in cell parameters are only
used when they are defined by crystal symmetry. An approximate (isotropic)
treatment of cell e.s.d.'s is used for estimating e.s.d.'s involving l.s.
planes.
;
loop_
    _geom_bond_atom_site_label_1
    _geom_bond_atom_site_label_2
    _geom_bond_site_symmetry_2
    _geom_bond_distance
    _geom_bond_publ_flag
    Rh1 N2 . 2.019(2) yes
    Rh1 N1 . 2.023(2) yes
    Rh1 N3 . 2.037(2) yes
    Rh1 N4 . 2.038(3) yes
    Rh1 Cl3 1 2.3291(9) yes
    Rh1 Cl3 . 2.3291(9) ?
    Rh1 Cl2 . 2.3344(9) ?
    Rh1 Cl2 1 2.3344(9) yes
    Cl1 O2B . 1.31(3) ?
    Cl1 O1 . 1.401(3) ?
    Cl1 O3 . 1.408(3) ?
    Cl1 O4 . 1.418(4) ?
    Cl1 O2A . 1.434(9) ?
    N1 C1 . 1.338(4) ?
    N1 C5 . 1.353(4) ?
    N2 C10 . 1.344(4) ?
    N2 C6 . 1.349(4) ?
    N3 C11 . 1.335(4) ?
    N3 C15 . 1.343(4) ?
    N4 C20 . 1.332(4) ?
    N4 C16 . 1.359(4) ?
    C1 C2 . 1.369(5) ?
    C1 H1 . 0.93 ?
    C2 C3 . 1.367(6) ?
    C2 H2 . 0.93 ?
    C3 C4 . 1.387(5) ?
    C3 H3 . 0.93 ?
    C4 C5 . 1.377(4) ?
    C4 H4 . 0.93 ?
    C5 C6 . 1.470(4) ?
    C6 C7 . 1.377(5) ?
    C7 C8 . 1.369(5) ?
    C7 H7 . 0.93 ?
    C8 C9 . 1.366(5) ?
    C8 H8 . 0.93 ?
    C9 C10 . 1.373(5) ?
    C9 H9 . 0.93 ?
    C10 H10 . 0.93 ?
    C11 C12 . 1.375(5) ?
    C11 H11 . 0.93 ?
    C12 C13 . 1.354(6) ?
    C12 H12 . 0.93 ?
    C13 C14 . 1.392(6) ?
    C13 H13 . 0.93 ?
    C14 C15 . 1.379(5) ?
    C14 H14 . 0.93 ?
    C15 C16 . 1.469(5) ?
    C16 C17 . 1.380(5) ?
    C17 C18 . 1.365(5) ?
    C17 H17 . 0.93 ?
    C18 C19 . 1.362(6) ?
    C18 H18 . 0.93 ?
    C19 C20 . 1.356(5) ?
    C19 H19 . 0.93 ?
    C20 H20 . 0.93 ?
loop_
    _geom_angle_atom_site_label_1
    _geom_angle_atom_site_label_2
    _geom_angle_atom_site_label_3
    _geom_angle_site_symmetry_1
    _geom_angle_site_symmetry_3
    _geom_angle
    _geom_angle_publ_flag
    N2 Rh1 N1 . . 80.50(10) ?
    N2 Rh1 N3 . . 96.45(10) ?
    N1 Rh1 N3 . . 174.22(10) yes
    N2 Rh1 N4 . . 90.41(11) ?
    N1 Rh1 N4 . . 94.74(10) ?
    N3 Rh1 N4 . . 80.32(11) ?
    N2 Rh1 Cl3 . 1 88.36(8) ?
    N1 Rh1 Cl3 . 1 87.08(7) ?
    N3 Rh1 Cl3 . 1 97.78(8) ?
    N4 Rh1 Cl3 . 1 177.61(8) ?
    N2 Rh1 Cl3 . . 88.36(8) ?
    N1 Rh1 Cl3 . . 87.08(7) ?
    N3 Rh1 Cl3 . . 97.78(8) ?
    N4 Rh1 Cl3 . . 177.61(8) ?
    Cl3 Rh1 Cl3 1 . 0.00(5) ?
    N2 Rh1 Cl2 . . 176.85(7) ?
    N1 Rh1 Cl2 . . 96.36(8) ?
    N3 Rh1 Cl2 . . 86.69(7) ?
    N4 Rh1 Cl2 . . 90.16(8) ?
    Cl3 Rh1 Cl2 1 . 91.18(4) yes
    Cl3 Rh1 Cl2 . . 91.18(4) ?
    N2 Rh1 Cl2 . 1 176.85(7) ?
    N1 Rh1 Cl2 . 1 96.36(8) ?
    N3 Rh1 Cl2 . 1 86.69(7) ?
    N4 Rh1 Cl2 . 1 90.16(8) ?
    Cl3 Rh1 Cl2 1 1 91.18(4) ?
    Cl3 Rh1 Cl2 . 1 91.18(4) ?
    Cl2 Rh1 Cl2 . 1 0.00(5) ?
    O2B Cl1 O1 . . 122.6(14) ?
    O2B Cl1 O3 . . 117.0(14) ?
    O1 Cl1 O3 . . 111.1(2) ?
    O2B Cl1 O4 . . 86(2) ?
    O1 Cl1 O4 . . 107.4(3) ?
    O3 Cl1 O4 . . 107.5(2) ?
    O1 Cl1 O2A . . 106.2(5) ?
    O3 Cl1 O2A . . 109.7(4) ?
    O4 Cl1 O2A . . 115.0(7) ?
    C1 N1 C5 . . 119.7(3) ?
    C1 N1 Rh1 . . 125.7(2) ?
    C5 N1 Rh1 . . 114.7(2) ?
    C10 N2 C6 . . 119.1(3) ?
    C10 N2 Rh1 . . 126.0(2) ?
    C6 N2 Rh1 . . 114.8(2) ?
    C11 N3 C15 . . 119.8(3) ?
    C11 N3 Rh1 . . 125.6(2) ?
    C15 N3 Rh1 . . 114.6(2) ?
    C20 N4 C16 . . 119.6(3) ?
    C20 N4 Rh1 . . 126.2(2) ?
    C16 N4 Rh1 . . 114.2(2) ?
    N1 C1 C2 . . 121.6(3) ?
    N1 C1 H1 . . 119.2 ?
    C2 C1 H1 . . 119.2 ?
    C3 C2 C1 . . 119.8(4) ?
    C3 C2 H2 . . 120.1 ?
    C1 C2 H2 . . 120.1 ?
    C2 C3 C4 . . 118.9(3) ?
    C2 C3 H3 . . 120.5 ?
    C4 C3 H3 . . 120.5 ?
    C5 C4 C3 . . 119.5(4) ?
    C5 C4 H4 . . 120.3 ?
    C3 C4 H4 . . 120.3 ?
    N1 C5 C4 . . 120.6(3) ?
    N1 C5 C6 . . 114.9(3) ?
    C4 C5 C6 . . 124.4(3) ?
    N2 C6 C7 . . 121.0(3) ?
    N2 C6 C5 . . 115.1(3) ?
    C7 C6 C5 . . 123.9(3) ?
    C8 C7 C6 . . 119.6(3) ?
    C8 C7 H7 . . 120.2 ?
    C6 C7 H7 . . 120.2 ?
    C9 C8 C7 . . 119.3(4) ?
    C9 C8 H8 . . 120.3 ?
    C7 C8 H8 . . 120.3 ?
    C8 C9 C10 . . 119.4(4) ?
    C8 C9 H9 . . 120.3 ?
    C10 C9 H9 . . 120.3 ?
    N2 C10 C9 . . 121.5(3) ?
    N2 C10 H10 . . 119.2 ?
    C9 C10 H10 . . 119.2 ?
    N3 C11 C12 . . 121.5(4) ?
    N3 C11 H11 . . 119.2 ?
    C12 C11 H11 . . 119.2 ?
    C13 C12 C11 . . 119.2(4) ?
    C13 C12 H12 . . 120.4 ?
    C11 C12 H12 . . 120.4 ?
    C12 C13 C14 . . 120.1(3) ?
    C12 C13 H13 . . 119.9 ?
    C14 C13 H13 . . 119.9 ?
    C15 C14 C13 . . 118.1(4) ?
    C15 C14 H14 . . 121 ?
    C13 C14 H14 . . 121 ?
    N3 C15 C14 . . 121.3(3) ?
    N3 C15 C16 . . 115.6(3) ?
    C14 C15 C16 . . 123.1(3) ?
    N4 C16 C17 . . 119.7(3) ?
    N4 C16 C15 . . 115.2(3) ?
    C17 C16 C15 . . 125.1(3) ?
    C18 C17 C16 . . 119.9(4) ?
    C18 C17 H17 . . 120.1 ?
    C16 C17 H17 . . 120.1 ?
    C19 C18 C17 . . 119.3(4) ?
    C19 C18 H18 . . 120.4 ?
    C17 C18 H18 . . 120.4 ?
    C20 C19 C18 . . 119.7(4) ?
    C20 C19 H19 . . 120.1 ?
    C18 C19 H19 . . 120.1 ?
    N4 C20 C19 . . 121.8(4) ?
    N4 C20 H20 . . 119.1 ?
    C19 C20 H20 . . 119.1 ?
loop_
    _geom_torsion_atom_site_label_1
    _geom_torsion_atom_site_label_2
    _geom_torsion_atom_site_label_3
    _geom_torsion_atom_site_label_4
    _geom_torsion_site_symmetry_1
    _geom_torsion_site_symmetry_2
    _geom_torsion_site_symmetry_3
    _geom_torsion_site_symmetry_4
    _geom_torsion
    _geom_torsion_publ_flag
    N1 Rh1 Cl2 Cl2 . . . 1 0E1(8) ?
    N3 Rh1 Cl2 Cl2 . . . 1 0.00(2) ?
    N4 Rh1 Cl2 Cl2 . . . 1 0.00(2) ?
    Cl3 Rh1 Cl2 Cl2 1 . . 1 0.00(2) ?
    Cl3 Rh1 Cl2 Cl2 . . . 1 0.00(2) ?
    N2 Rh1 Cl3 Cl3 . . . 1 0.00(3) ?
    N1 Rh1 Cl3 Cl3 . . . 1 0.00(3) ?
    N3 Rh1 Cl3 Cl3 . . . 1 0.00(3) ?
    Cl2 Rh1 Cl3 Cl3 . . . 1 0.00(3) ?
    Cl2 Rh1 Cl3 Cl3 1 . . 1 0.00(3) ?
    N2 Rh1 N1 C1 . . . . 178.2(3) ?
    N4 Rh1 N1 C1 . . . . 88.5(3) ?
    Cl3 Rh1 N1 C1 1 . . . -93.0(3) ?
    Cl3 Rh1 N1 C1 . . . . -93.0(3) ?
    Cl2 Rh1 N1 C1 . . . . -2.2(3) ?
    Cl2 Rh1 N1 C1 1 . . . -2.2(3) ?
    N2 Rh1 N1 C5 . . . . 0.2(2) ?
    N4 Rh1 N1 C5 . . . . -89.4(2) ?
    Cl3 Rh1 N1 C5 1 . . . 89.0(2) ?
    Cl3 Rh1 N1 C5 . . . . 89.0(2) ?
    Cl2 Rh1 N1 C5 . . . . 179.9(2) ?
    Cl2 Rh1 N1 C5 1 . . . 179.9(2) ?
    N1 Rh1 N2 C10 . . . . 177.6(3) ?
    N3 Rh1 N2 C10 . . . . -7.4(3) ?
    N4 Rh1 N2 C10 . . . . -87.7(3) ?
    Cl3 Rh1 N2 C10 1 . . . 90.3(3) ?
    Cl3 Rh1 N2 C10 . . . . 90.3(3) ?
    N1 Rh1 N2 C6 . . . . 1.1(2) ?
    N3 Rh1 N2 C6 . . . . 176.1(2) ?
    N4 Rh1 N2 C6 . . . . 95.8(2) ?
    Cl3 Rh1 N2 C6 1 . . . -86.3(2) ?
    Cl3 Rh1 N2 C6 . . . . -86.3(2) ?
    N2 Rh1 N3 C11 . . . . 89.5(3) ?
    N4 Rh1 N3 C11 . . . . 178.8(3) ?
    Cl3 Rh1 N3 C11 1 . . . 0.3(3) ?
    Cl3 Rh1 N3 C11 . . . . 0.3(3) ?
    Cl2 Rh1 N3 C11 . . . . -90.4(3) ?
    Cl2 Rh1 N3 C11 1 . . . -90.4(3) ?
    N2 Rh1 N3 C15 . . . . -92.7(2) ?
    N4 Rh1 N3 C15 . . . . -3.4(2) ?
    Cl3 Rh1 N3 C15 1 . . . 178.0(2) ?
    Cl3 Rh1 N3 C15 . . . . 178.0(2) ?
    Cl2 Rh1 N3 C15 . . . . 87.3(2) ?
    Cl2 Rh1 N3 C15 1 . . . 87.3(2) ?
    N2 Rh1 N4 C20 . . . . -79.4(3) ?
    N1 Rh1 N4 C20 . . . . 1.1(3) ?
    N3 Rh1 N4 C20 . . . . -175.9(3) ?
    Cl2 Rh1 N4 C20 . . . . 97.5(3) ?
    Cl2 Rh1 N4 C20 1 . . . 97.5(3) ?
    N2 Rh1 N4 C16 . . . . 98.7(2) ?
    N1 Rh1 N4 C16 . . . . 179.2(2) ?
    N3 Rh1 N4 C16 . . . . 2.3(2) ?
    Cl2 Rh1 N4 C16 . . . . -84.4(2) ?
    Cl2 Rh1 N4 C16 1 . . . -84.4(2) ?
    C5 N1 C1 C2 . . . . 1.0(5) ?
    Rh1 N1 C1 C2 . . . . -176.9(3) ?
    N1 C1 C2 C3 . . . . -0.4(6) ?
    C1 C2 C3 C4 . . . . -0.1(6) ?
    C2 C3 C4 C5 . . . . 0.2(6) ?
    C1 N1 C5 C4 . . . . -0.9(5) ?
    Rh1 N1 C5 C4 . . . . 177.2(3) ?
    C1 N1 C5 C6 . . . . -179.4(3) ?
    Rh1 N1 C5 C6 . . . . -1.3(3) ?
    C3 C4 C5 N1 . . . . 0.3(5) ?
    C3 C4 C5 C6 . . . . 178.7(3) ?
    C10 N2 C6 C7 . . . . 1.5(5) ?
    Rh1 N2 C6 C7 . . . . 178.3(3) ?
    C10 N2 C6 C5 . . . . -178.8(3) ?
    Rh1 N2 C6 C5 . . . . -2.0(4) ?
    N1 C5 C6 N2 . . . . 2.2(4) ?
    C4 C5 C6 N2 . . . . -176.2(3) ?
    N1 C5 C6 C7 . . . . -178.2(3) ?
    C4 C5 C6 C7 . . . . 3.4(5) ?
    N2 C6 C7 C8 . . . . -0.7(6) ?
    C5 C6 C7 C8 . . . . 179.7(3) ?
    C6 C7 C8 C9 . . . . -0.6(6) ?
    C7 C8 C9 C10 . . . . 1.0(6) ?
    C6 N2 C10 C9 . . . . -1.1(5) ?
    Rh1 N2 C10 C9 . . . . -177.5(3) ?
    C8 C9 C10 N2 . . . . -0.1(6) ?
    C15 N3 C11 C12 . . . . -0.5(5) ?
    Rh1 N3 C11 C12 . . . . 177.1(3) ?
    N3 C11 C12 C13 . . . . 0.0(6) ?
    C11 C12 C13 C14 . . . . 0.0(6) ?
    C12 C13 C14 C15 . . . . 0.5(6) ?
    C11 N3 C15 C14 . . . . 1.0(5) ?
    Rh1 N3 C15 C14 . . . . -176.9(3) ?
    C11 N3 C15 C16 . . . . -178.1(3) ?
    Rh1 N3 C15 C16 . . . . 4.0(3) ?
    C13 C14 C15 N3 . . . . -1.0(5) ?
    C13 C14 C15 C16 . . . . 178.1(3) ?
    C20 N4 C16 C17 . . . . -1.7(5) ?
    Rh1 N4 C16 C17 . . . . -179.9(2) ?
    C20 N4 C16 C15 . . . . 177.4(3) ?
    Rh1 N4 C16 C15 . . . . -0.8(3) ?
    N3 C15 C16 N4 . . . . -2.1(4) ?
    C14 C15 C16 N4 . . . . 178.8(3) ?
    N3 C15 C16 C17 . . . . 177.0(3) ?
    C14 C15 C16 C17 . . . . -2.2(5) ?
    N4 C16 C17 C18 . . . . 2.8(5) ?
    C15 C16 C17 C18 . . . . -176.2(3) ?
    C16 C17 C18 C19 . . . . -1.8(6) ?
    C17 C18 C19 C20 . . . . -0.2(7) ?
    C16 N4 C20 C19 . . . . -0.4(5) ?
    Rh1 N4 C20 C19 . . . . 177.6(3) ?
    C18 C19 C20 N4 . . . . 1.4(6) ?
loop_
    _geom_hbond_atom_site_label_D
    _geom_hbond_atom_site_label_H
    _geom_hbond_atom_site_label_A
    _geom_hbond_site_symmetry_A
    _geom_hbond_distance_DH
    _geom_hbond_distance_HA
    _geom_hbond_distance_DA
    _geom_hbond_angle_DHA
    C1 H1 Cl2 1 0.93 2.7 3.301(4) 123.4
    C11 H11 Cl3 1 0.93 2.76 3.358(4) 123
    C3 H3 O1 4_756 0.93 2.29 3.192(5) 164.3
    C8 H8 O1 3_446 0.93 2.56 3.142(6) 120.8
    C9 H9 O1 3_446 0.93 2.58 3.154(6) 120.1
    C13 H13 O4 4_755 0.93 2.56 3.427(6) 155.3
