# Supplementary material for: Bis(2,2′-bipyridyl-κ2 N,N′)dichlorido­rhodium(III) perchlorate
Source: Acta Crystallogr Sect E Struct Rep Online. 2012 May 2;68(Pt 6):m713–4. doi: 10.1107/S1600536812018685 (PMC3379061; doi:10.1107/S1600536812018685)
Supplement: Supplementary file 2 [file e-68-0m713-Isup2.hkl]

# 
# h,k,l, Fc-squared, Fo-squared, sigma(Fo-squared) and status flag 
# 
data_I
_shelx_title ' A490_Mo' 
_shelx_refln_list_code          4 
_shelx_F_calc_maximum      398.70 
_exptl_crystal_F_000      1168.00 
_reflns_d_resolution_high  0.6676 
 
loop_ 
 _symmetry_equiv_pos_as_xyz 
 'x, y, z' 
 '-x+1/2, -y, z+1/2' 
 'x+1/2, -y+1/2, -z' 
 '-x, y+1/2, -z+1/2' 
 
_cell_length_a    11.0344 
_cell_length_b    11.6796 
_cell_length_c    17.0884 
_cell_angle_alpha  90.000 
_cell_angle_beta   90.000 
_cell_angle_gamma  90.000 
 
_shelx_F_squared_multiplier     1.000 
 
loop_ 
 _refln_index_h 
 _refln_index_k 
 _refln_index_l 
 _refln_F_squared_calc 
 _refln_F_squared_meas 
 _refln_F_squared_sigma 
 _refln_observed_status 
   2   0   0    68322.60    74508.34   1587.11 o 
   4   0   0    14944.46    14559.62    334.12 o 
   6   0   0     7529.24     7508.80    139.33 o 
   8   0   0     1859.64     1939.57     82.24 o 
  10   0   0     1761.25     1592.70     81.94 o 
  12   0   0       24.14        7.24     17.94 o 
  14   0   0       30.95       61.65     29.32 o 
  16   0   0        6.29       57.95     32.61 o 
   2   1   0       60.97       68.62      6.06 o 
   3   1   0     6742.04     6918.59    167.08 o 
   4   1   0      369.83      393.55     13.83 o 
   5   1   0     1425.85     1445.24     51.85 o 
   6   1   0     7479.39     7750.73    126.00 o 
   7   1   0     1299.10     1263.57     39.66 o 
   8   1   0     1311.78     1214.11     43.96 o 
   9   1   0      411.05      435.99     27.64 o 
  10   1   0      637.25      735.90     38.15 o 
  11   1   0       16.75       12.27     12.02 o 
  12   1   0      721.35      719.81     41.84 o 
  13   1   0       33.80       43.26     17.58 o 
  14   1   0      290.75      297.44     31.30 o 
  15   1   0        4.55       43.87     23.55 o 
  16   1   0      190.62      242.92     47.23 o 
   0   2   0    76101.29    78154.59   1662.87 o 
   1   2   0      369.23      464.33     11.68 o 
   2   2   0   158960.38   168198.78   2061.36 o 
   3   2   0     2073.21     2098.64     37.06 o 
   4   2   0    23122.23    22754.56    295.39 o 
   5   2   0      705.14      710.50     21.06 o 
   6   2   0     8611.94     8813.47    231.05 o 
   7   2   0     1292.64     1322.65     35.17 o 
   8   2   0     1755.74     1740.45     54.56 o 
   9   2   0       10.97       21.61     10.53 o 
  10   2   0      480.30      483.79     31.46 o 
  11   2   0        2.55        1.01     11.48 o 
  12   2   0       22.06       59.13     17.63 o 
  13   2   0      103.30      111.23     38.70 o 
  14   2   0        0.71       -1.87     29.03 o 
  15   2   0        3.85       26.31     20.61 o 
  16   2   0        2.36        1.07     18.78 o 
   1   3   0     2103.40     2058.13     42.70 o 
   2   3   0     1770.56     1678.17     26.56 o 
   3   3   0     3730.11     3596.96     55.87 o 
   4   3   0     8366.20     8192.96    115.51 o 
   5   3   0     3170.74     3126.39     69.86 o 
   6   3   0     1928.55     1925.79     75.57 o 
   7   3   0      239.29      267.57     19.11 o 
   8   3   0     1066.58     1004.93     40.12 o 
   9   3   0      904.14     1005.79     64.85 o 
  10   3   0      993.13      970.78     44.14 o 
  11   3   0       93.75       96.10     18.43 o 
  12   3   0     1053.52     1171.05     93.89 o 
  13   3   0       61.22       81.54     22.53 o 
  14   3   0      386.08      382.30     48.12 o 
  15   3   0       19.63       20.92     22.76 o 
   0   4   0     3862.56     3925.44     74.49 o 
   1   4   0      536.66      603.89     16.83 o 
   2   4   0    23131.69    23238.03    234.15 o 
   3   4   0     1943.14     2424.03     48.52 o 
   4   4   0    29409.79    31363.40    417.25 o 
   5   4   0      578.43      493.54     17.73 o 
   6   4   0     6423.36     6393.84    144.42 o 
   7   4   0        4.67        5.82      5.93 o 
   8   4   0     1527.71     1525.01    117.47 o 
   9   4   0      697.33      642.84     33.81 o 
  10   4   0       26.44       27.57     13.33 o 
  11   4   0      104.17       78.15     16.75 o 
  12   4   0      110.23      143.61     28.10 o 
  13   4   0       68.57       95.82     26.38 o 
  14   4   0       30.41       20.81     22.71 o 
  15   4   0        2.42       65.96     25.78 o 
   1   5   0     1071.43     1216.32     27.04 o 
   2   5   0     2819.31     2986.92     55.28 o 
   3   5   0      875.77      846.72     23.26 o 
   4   5   0     3509.52     3258.17     67.06 o 
   5   5   0     1343.41     1249.00     31.83 o 
   6   5   0     1207.84     1155.21     50.05 o 
   7   5   0     5250.76     5162.78    274.01 o 
   8   5   0     3735.95     3436.34    114.64 o 
   9   5   0      791.07      753.08     48.76 o 
  10   5   0     2150.73     2181.54     93.18 o 
  11   5   0       86.31       70.44     19.82 o 
  12   5   0      299.57      357.78     40.23 o 
  13   5   0       25.29       17.78     17.28 o 
  14   5   0      358.40      353.59     44.94 o 
   0   6   0    11175.45    11159.15    315.65 o 
   1   6   0     1278.09     1276.90     26.95 o 
   2   6   0    10693.87    10693.98    117.90 o 
   3   6   0     2278.06     2491.25     60.38 o 
   4   6   0     3469.90     3612.46     64.20 o 
   5   6   0     1182.19     1252.78     45.37 o 
   6   6   0      859.65      928.10     35.64 o 
   7   6   0      533.51      515.45     27.69 o 
   8   6   0     2642.47     2578.26     72.26 o 
   9   6   0       57.75       82.03     19.85 o 
  10   6   0      210.63      221.26     22.88 o 
  11   6   0      182.52      191.15     23.01 o 
  12   6   0       87.85       88.59     41.32 o 
  13   6   0        1.08        3.17     15.06 o 
  14   6   0        0.78       -2.95     20.90 o 
   1   7   0     3414.47     3547.61    100.62 o 
   2   7   0      104.48       99.69      7.65 o 
   3   7   0      240.43      236.26     13.26 o 
   4   7   0     5129.05     4918.84    124.08 o 
   5   7   0        1.08        1.67      8.09 o 
   6   7   0     2188.30     2015.89     58.06 o 
   7   7   0      894.63      865.59     36.95 o 
   8   7   0     2165.98     2040.58    106.48 o 
   9   7   0      373.49      350.30     25.90 o 
  10   7   0     1314.50     1284.74     52.95 o 
  11   7   0      226.47      204.78     23.06 o 
  12   7   0      340.93      356.29     30.64 o 
  13   7   0       56.80       40.46     30.44 o 
  14   7   0      176.56      166.88     42.36 o 
   0   8   0     5909.79     5571.28    161.49 o 
   1   8   0      652.86      650.64     29.33 o 
   2   8   0     2653.69     2492.64    162.81 o 
   3   8   0      736.08      770.85     25.56 o 
   4   8   0      652.29      620.65     28.10 o 
   5   8   0     7031.22     7002.31    139.17 o 
   6   8   0     2010.24     1945.31     62.03 o 
   7   8   0      293.83      270.55     21.38 o 
   8   8   0      303.98      331.27     24.69 o 
   9   8   0      109.16       93.24     15.74 o 
  10   8   0      377.59      407.96     64.32 o 
  11   8   0        0.77        2.82     13.66 o 
  12   8   0       46.26       42.61     28.24 o 
  13   8   0        1.64      -30.42     30.42 o 
   1   9   0      147.81      123.71     23.92 o 
   2   9   0     1630.30     1612.17     52.19 o 
   3   9   0      305.99      270.80     25.46 o 
   4   9   0     1349.19     1389.87     46.29 o 
   5   9   0       73.90       88.76     13.65 o 
   6   9   0     2502.87     2321.41     66.61 o 
   7   9   0       30.31       18.30     20.34 o 
   8   9   0      380.13      413.32     30.04 o 
   9   9   0       68.54       78.54     16.24 o 
  10   9   0      143.26      183.52     37.94 o 
  11   9   0      341.55      344.47     51.53 o 
  12   9   0      571.54      697.11     73.79 o 
   0  10   0     1538.51     1390.66     69.83 o 
   1  10   0     1793.41     1844.21    109.04 o 
   2  10   0      491.67      470.43     42.55 o 
   3  10   0     2097.53     2057.63     49.70 o 
   4  10   0     1538.60     1527.21     50.96 o 
   5  10   0      805.59      766.41     35.21 o 
   6  10   0      841.16      923.30     62.00 o 
   7  10   0      511.39      438.00     40.30 o 
   8  10   0      120.66      120.80     16.46 o 
   9  10   0       66.62       60.94     27.13 o 
  10  10   0      102.74      156.54     36.67 o 
  11  10   0       36.89       13.48     25.78 o 
  12  10   0       44.61       29.18     29.16 o 
   1  11   0      208.93      208.32     20.58 o 
   2  11   0      318.37      255.02     22.87 o 
   3  11   0       26.53       15.34      8.25 o 
   4  11   0       54.31       47.12     11.40 o 
   5  11   0       48.69       41.24     14.08 o 
   6  11   0      722.49      700.78     35.65 o 
   7  11   0      113.33      111.24     16.41 o 
   8  11   0      250.21      267.25     42.61 o 
   9  11   0       28.70       -5.69     19.74 o 
  10  11   0      161.41      221.60     42.46 o 
  11  11   0        8.39      -24.62     24.62 o 
   0  12   0     1450.04     1387.23     77.14 o 
   1  12   0     1650.34     1670.41     60.44 o 
   2  12   0      831.54      830.44     41.75 o 
   3  12   0     1021.35     1055.51     61.68 o 
   4  12   0      358.01      346.31     25.17 o 
   5  12   0      133.32      124.51     21.00 o 
   6  12   0      119.45      116.14     28.86 o 
   7  12   0      309.73      302.29     45.99 o 
   8  12   0      171.81      189.08     40.11 o 
   9  12   0      109.90       82.23     34.67 o 
  10  12   0      114.82       63.96     34.31 o 
   1  13   0       10.66        9.02     11.56 o 
   2  13   0       34.47       27.25     13.17 o 
   3  13   0       11.07       31.73     13.03 o 
   4  13   0       14.88       26.67     20.61 o 
   5  13   0       69.86       55.30     25.76 o 
   6  13   0       43.00       80.15     28.57 o 
   7  13   0       16.80       22.40     21.75 o 
   8  13   0      245.32      264.46     46.21 o 
   9  13   0       55.74      102.22     39.94 o 
   0  14   0      306.99      325.78     41.47 o 
   1  14   0      312.34      295.93     28.39 o 
   2  14   0      500.07      471.57     34.61 o 
   3  14   0      496.68      444.94     50.77 o 
   4  14   0      213.39      198.71     38.05 o 
   5  14   0      168.83      151.20     36.12 o 
   6  14   0       70.90       43.33     28.70 o 
   7  14   0      120.58      114.47     36.27 o 
   8  14   0       76.65       64.62     33.78 o 
   1  15   0       16.06       15.42     14.48 o 
   2  15   0        2.03        3.67     12.80 o 
   3  15   0       33.17        3.78     20.28 o 
   4  15   0       36.10       68.81     23.54 o 
   5  15   0        3.60       47.76     27.61 o 
   6  15   0        4.37       27.18     25.49 o 
   7  15   0       36.27       22.31     26.60 o 
   0  16   0       31.51       19.50     20.78 o 
   1  16   0      153.51      120.78     22.88 o 
   2  16   0      110.17      138.86     34.49 o 
   3  16   0       85.86       96.90     32.02 o 
   4  16   0      116.09      160.22     38.03 o 
   5  16   0      121.90      108.13     33.89 o 
   1  17   0        0.23       -8.13     21.84 o 
   2  17   0        4.85      -23.84     25.04 o 
   3  17   0        0.01       31.18     23.72 o 
   2   0   1    11994.72    12988.53    203.64 o 
   3   0   1      985.41     1044.80     38.09 o 
   4   0   1       86.42       90.95      8.99 o 
   5   0   1      939.73      921.04     24.53 o 
   6   0   1     3257.68     3119.58     50.63 o 
   7   0   1     2385.42     2352.97     62.31 o 
   8   0   1     1601.02     1560.69     52.78 o 
   9   0   1     1377.46     1281.66     48.25 o 
  10   0   1      917.05      895.61     42.39 o 
  11   0   1      916.09      934.31     68.55 o 
  12   0   1      609.66      581.39     37.89 o 
  13   0   1        0.31       12.96     13.91 o 
  14   0   1      168.05      165.25     25.27 o 
  15   0   1       11.20       18.34     25.61 o 
  16   0   1      104.39      151.29     41.47 o 
 -16   1   1        4.06        8.60     22.40 o 
 -15   1   1       95.15       99.55     28.30 o 
 -14   1   1        9.13       42.11     19.10 o 
 -13   1   1      243.62      261.22     28.18 o 
 -12   1   1       13.99       26.29     14.23 o 
 -11   1   1      880.11      855.69     43.35 o 
 -10   1   1      780.56      771.27     39.48 o 
  -9   1   1     1086.09     1039.93     43.23 o 
  -8   1   1      656.91      615.54     30.82 o 
  -7   1   1     5391.87     5471.26     91.56 o 
  -6   1   1     4416.26     4512.92     65.99 o 
  -5   1   1     2365.89     2313.67     79.46 o 
  -4   1   1     2796.02     2810.72     47.85 o 
  -3   1   1     1177.56     1187.08     28.99 o 
  -2   1   1     4890.19     5107.35     85.37 o 
   2   1   1     4886.37     5321.36     90.33 o 
   3   1   1     1174.67     1167.57     23.57 o 
   4   1   1     2785.19     2900.09     48.84 o 
   5   1   1     2362.51     2344.58     51.43 o 
   6   1   1     4414.47     4481.83     75.33 o 
   7   1   1     5395.24     5387.34    111.13 o 
   8   1   1      655.50      651.04     31.27 o 
   9   1   1     1085.76     1111.70     76.79 o 
  10   1   1      780.86      855.36     40.84 o 
  11   1   1      879.15      826.34     42.47 o 
  12   1   1       13.89       23.03     21.39 o 
  13   1   1      244.05      252.28     33.96 o 
  14   1   1        9.17       37.80     18.04 o 
  15   1   1       95.35      103.99     22.88 o 
 -16   2   1       62.13       68.76     33.06 o 
 -15   2   1       13.05       44.26     29.09 o 
 -14   2   1      188.26      226.67     38.72 o 
 -13   2   1       89.62       56.67     25.84 o 
 -12   2   1      695.31      663.50     40.72 o 
 -11   2   1      242.49      243.91     26.01 o 
 -10   2   1     1031.34     1040.79     46.23 o 
  -9   2   1      892.89      862.06     39.47 o 
  -8   2   1     1418.32     1439.00     48.97 o 
  -7   2   1     1698.62     1581.07     39.01 o 
  -6   2   1     2230.82     2261.18     59.55 o 
  -5   2   1     5684.45     5880.77     89.86 o 
  -4   2   1     3855.96     4012.29     89.79 o 
  -3   2   1    22453.01    23579.31    325.45 o 
  -2   2   1     4248.19     4613.18     78.63 o 
  -1   2   1    10687.59    11009.23    174.39 o 
   0   2   1     8197.09     8796.24    251.44 o 
   1   2   1    10693.05    11196.30    176.20 o 
   2   2   1     4238.21     4574.08     56.19 o 
   3   2   1    22386.86    23220.97    298.04 o 
   4   2   1     3865.47     4022.30     63.32 o 
   5   2   1     5678.22     5847.57     89.30 o 
   6   2   1     2223.88     2234.94     45.83 o 
   7   2   1     1704.78     1681.42     40.55 o 
   8   2   1     1416.89     1385.82     53.44 o 
   9   2   1      892.50      845.03     41.24 o 
  10   2   1     1033.14      996.76     44.89 o 
  11   2   1      242.46      206.09     22.70 o 
  12   2   1      695.91      686.90     41.14 o 
  13   2   1       89.62       92.01     20.38 o 
  14   2   1      188.20      193.38     29.07 o 
  15   2   1       13.06       19.02     16.65 o 
  16   2   1       62.13       57.23     31.25 o 
 -16   3   1        3.16        5.72     21.16 o 
 -15   3   1      117.86       70.87     29.30 o 
 -14   3   1        2.54       37.98     25.47 o 
 -13   3   1      404.83      411.87     47.41 o 
 -12   3   1       55.46       51.16     24.54 o 
 -11   3   1      587.06      543.64     35.03 o 
 -10   3   1       35.18       57.75     16.97 o 
  -9   3   1      904.58      857.13     39.33 o 
  -8   3   1      976.48      976.64     40.06 o 
  -7   3   1      418.91      440.40     19.25 o 
  -6   3   1     3581.95     3442.19    185.62 o 
  -5   3   1     2862.91     3147.77     59.67 o 
  -4   3   1    24261.76    25269.63    324.89 o 
  -3   3   1     3023.92     2973.01     62.78 o 
  -2   3   1    27619.20    28791.28    372.14 o 
  -1   3   1     9937.65    11028.56    125.44 o 
   0   3   1       10.48       18.61      4.23 o 
   1   3   1     9931.62    10532.92    170.38 o 
   2   3   1    27549.49    28420.32    437.01 o 
   3   3   1     3027.62     2904.08     41.56 o 
   4   3   1    24259.46    25155.18    378.84 o 
   5   3   1     2856.40     3124.77     81.54 o 
   6   3   1     3573.31     3330.47    126.20 o 
   7   3   1      421.28      471.65     19.97 o 
   8   3   1      974.99      894.42     37.37 o 
   9   3   1      904.53      927.60     40.12 o 
  10   3   1       35.59       24.43     11.63 o 
  11   3   1      587.35      505.81     53.77 o 
  12   3   1       55.20       77.67     19.33 o 
  13   3   1      405.49      400.30     33.98 o 
  14   3   1        2.52        0.85     13.29 o 
  15   3   1      117.92      102.98     29.29 o 
 -15   4   1        7.01       14.73     22.14 o 
 -14   4   1      163.74      177.02     35.17 o 
 -13   4   1      123.94      135.43     33.10 o 
 -12   4   1      244.22      229.30     34.27 o 
 -11   4   1       61.64       78.14     22.61 o 
 -10   4   1     1140.18      965.58     60.38 o 
  -9   4   1      313.67      303.80     32.51 o 
  -8   4   1     1825.44     1736.40     75.00 o 
  -7   4   1     1156.36     1133.62     42.13 o 
  -6   4   1     1311.58     1352.09     39.19 o 
  -5   4   1     5346.15     5515.18    126.29 o 
  -4   4   1      436.95      403.69     13.82 o 
  -3   4   1    27378.75    28476.64    313.15 o 
  -2   4   1     6421.65     6545.68     72.85 o 
  -1   4   1     5097.33     4971.40     63.48 o 
   0   4   1     2170.57     2351.72     62.36 o 
   1   4   1     5087.39     4901.40     82.28 o 
   2   4   1     6420.05     6498.20     79.90 o 
   3   4   1    27380.79    28815.10    322.30 o 
   4   4   1      434.04      386.22     12.09 o 
   5   4   1     5325.06     5437.46     88.92 o 
   6   4   1     1314.63     1366.46     90.30 o 
   7   4   1     1154.86     1136.79     39.08 o 
   8   4   1     1822.79     1818.84     55.98 o 
   9   4   1      313.91      294.54     22.93 o 
  10   4   1     1140.41     1153.04     48.11 o 
  11   4   1       61.66       94.71     16.66 o 
  12   4   1      244.03      277.56     27.14 o 
  13   4   1      123.96      114.22     20.11 o 
  14   4   1      163.92      180.24     33.77 o 
 -14   5   1        7.80       -1.92     18.49 o 
 -13   5   1      181.41      195.40     34.71 o 
 -12   5   1       21.48       45.69     19.62 o 
 -11   5   1      227.08      228.68     31.66 o 
 -10   5   1      112.02       92.95     21.68 o 
  -9   5   1      940.32      951.63     56.49 o 
  -8   5   1     1234.66     1225.67     61.03 o 
  -7   5   1      323.16      329.28     19.47 o 
  -6   5   1     3082.63     2995.37     67.26 o 
  -5   5   1       50.81       43.18      7.45 o 
  -4   5   1     7406.41     7234.80     94.54 o 
  -3   5   1     5593.31     6216.75    103.83 o 
  -2   5   1    11936.47    12332.63    238.08 o 
  -1   5   1      193.26      179.16      8.72 o 
   0   5   1     2200.32     2142.92     43.41 o 
   1   5   1      195.26      180.41      8.82 o 
   2   5   1    11924.86    12138.74    221.37 o 
   3   5   1     5587.42     6227.76    116.06 o 
   4   5   1     7383.99     7382.67    127.38 o 
   5   5   1       52.31       51.29      7.42 o 
   6   5   1     3081.99     3005.81     71.26 o 
   7   5   1      322.47      362.30     39.53 o 
   8   5   1     1234.40     1234.77     41.17 o 
   9   5   1      941.52      923.65     40.34 o 
  10   5   1      111.04      142.38     18.36 o 
  11   5   1      227.63      191.81     27.90 o 
  12   5   1       21.30       20.30     15.26 o 
  13   5   1      181.79      225.06     35.61 o 
  14   5   1        7.82        4.19     16.02 o 
 -14   6   1       66.78       23.94     29.39 o 
 -13   6   1       21.17       -1.13     14.54 o 
 -12   6   1       59.41       66.13     21.95 o 
 -11   6   1      128.09      146.42     26.89 o 
 -10   6   1      753.29      728.50     51.32 o 
  -9   6   1      438.69      414.10     36.85 o 
  -8   6   1     1788.39     1739.89     57.29 o 
  -7   6   1     2337.62     2192.60     63.47 o 
  -6   6   1      517.13      441.49     24.49 o 
  -5   6   1     1654.43     1689.95     39.66 o 
  -4   6   1     1702.77     1629.90     39.85 o 
  -3   6   1     6328.84     6482.83    129.45 o 
  -2   6   1      704.20      723.78     17.51 o 
  -1   6   1    10384.71    10518.90    221.78 o 
   0   6   1     1651.90     1730.51     61.29 o 
   1   6   1    10387.66    10658.04    130.44 o 
   2   6   1      700.63      738.22     22.71 o 
   3   6   1     6325.66     6431.06    172.08 o 
   4   6   1     1701.66     1596.99     49.44 o 
   5   6   1     1655.84     1565.45     44.85 o 
   6   6   1      513.21      490.54     29.45 o 
   7   6   1     2332.48     2184.72    102.73 o 
   8   6   1     1790.15     1841.74     57.75 o 
   9   6   1      437.83      425.36     27.94 o 
  10   6   1      752.79      692.35     37.39 o 
  11   6   1      128.33      167.98     42.74 o 
  12   6   1       59.33       61.60     17.21 o 
  13   6   1       21.15       18.71     19.78 o 
  14   6   1       66.86       90.05     36.68 o 
 -14   7   1       10.72        7.28     25.31 o 
 -13   7   1       74.31       93.69     30.40 o 
 -12   7   1       75.06       86.18     18.46 o 
 -11   7   1      137.16      160.87     66.81 o 
 -10   7   1      255.64      240.81     24.24 o 
  -9   7   1      368.14      385.23     27.86 o 
  -8   7   1      961.66      902.79     69.11 o 
  -7   7   1      275.78      277.24     54.14 o 
  -6   7   1      919.51      842.99     35.54 o 
  -5   7   1     1810.06     1823.96     43.13 o 
  -4   7   1     1205.51     1243.14     61.63 o 
  -3   7   1      109.41      111.02      8.58 o 
  -2   7   1     4423.46     4566.38     91.87 o 
  -1   7   1      225.43      233.71     11.66 o 
   0   7   1     6614.37     6784.98    177.56 o 
   1   7   1      225.36      241.54     18.00 o 
   2   7   1     4430.58     4489.17    127.26 o 
   3   7   1      108.10      132.83     10.15 o 
   4   7   1     1200.71     1175.69     37.42 o 
   5   7   1     1810.66     1780.34     49.92 o 
   6   7   1      915.07      813.50     32.86 o 
   7   7   1      278.57      285.76     20.53 o 
   8   7   1      959.36      866.55     90.56 o 
   9   7   1      367.38      366.49     25.82 o 
  10   7   1      255.33      229.09     22.48 o 
  11   7   1      137.29      145.68     19.78 o 
  12   7   1       75.18      104.74     31.38 o 
  13   7   1       74.03      151.92     39.29 o 
  14   7   1       10.77       20.79     28.42 o 
 -13   8   1        8.32       47.41     34.84 o 
 -12   8   1      180.47      155.30     37.30 o 
 -11   8   1      219.97      214.21     36.59 o 
 -10   8   1      144.65      141.32     19.55 o 
  -9   8   1      272.08      227.87     21.93 o 
  -8   8   1       79.23       94.78     35.56 o 
  -7   8   1     1037.08      959.74     41.01 o 
  -6   8   1     1277.14     1285.45     59.63 o 
  -5   8   1     2658.63     2524.74     68.06 o 
  -4   8   1     1368.20     1301.80     43.96 o 
  -3   8   1     2631.20     2606.68     46.98 o 
  -2   8   1      210.24      217.35     12.25 o 
  -1   8   1     4836.07     5107.45     93.78 o 
   0   8   1       44.55       42.63      9.35 o 
   1   8   1     4829.48     4923.57    104.20 o 
   2   8   1      210.34      194.94     36.47 o 
   3   8   1     2629.05     2615.87     70.19 o 
   4   8   1     1366.28     1239.90     40.29 o 
   5   8   1     2659.40     2546.53     65.34 o 
   6   8   1     1276.35     1212.85    114.90 o 
   7   8   1     1036.86      979.94     39.23 o 
   8   8   1       79.54       60.87     12.28 o 
   9   8   1      271.48      255.57     22.25 o 
  10   8   1      144.57      133.44     17.75 o 
  11   8   1      219.21      208.02     42.47 o 
  12   8   1      180.71      228.00     46.71 o 
  13   8   1        8.26        8.83     30.82 o 
 -12   9   1      121.99      124.96     35.68 o 
 -11   9   1      178.57      271.85     45.56 o 
 -10   9   1      197.60      206.59     22.60 o 
  -9   9   1       60.66       96.30     26.15 o 
  -8   9   1       82.11       57.74     13.39 o 
  -7   9   1      172.44      209.92     20.40 o 
  -6   9   1      802.14      809.46     37.54 o 
  -5   9   1      490.37      513.67     28.87 o 
  -4   9   1     1683.10     1701.21     53.51 o 
  -3   9   1      156.98      118.54     11.99 o 
  -2   9   1     1211.70     1239.22     45.08 o 
  -1   9   1      512.17      478.98     26.96 o 
   0   9   1     2294.36     2315.76     64.34 o 
   1   9   1      512.69      478.96     26.60 o 
   2   9   1     1213.02     1314.14     46.02 o 
   3   9   1      157.39      153.18     12.06 o 
   4   9   1     1683.01     1680.56     50.65 o 
   5   9   1      490.40      461.74     32.87 o 
   6   9   1      799.45      797.19     34.66 o 
   7   9   1      171.92      203.68     20.45 o 
   8   9   1       81.88       57.60     17.72 o 
   9   9   1       61.42       35.15     10.79 o 
  10   9   1      197.63      216.68     38.56 o 
  11   9   1      178.56      272.83     47.56 o 
  12   9   1      121.80       96.76     35.26 o 
 -12  10   1      164.28      249.76     48.65 o 
 -11  10   1       59.19       77.35     27.93 o 
 -10  10   1       64.66      106.59     34.79 o 
  -9  10   1       96.04       87.18     42.11 o 
  -8  10   1       99.44      121.36     17.35 o 
  -7  10   1      409.85      401.23     28.13 o 
  -6  10   1      547.33      567.00     36.74 o 
  -5  10   1     1956.33     1950.63     61.32 o 
  -4  10   1      225.85      247.46     20.73 o 
  -3  10   1      924.16      910.15     32.97 o 
  -2  10   1      418.19      394.18     26.20 o 
  -1  10   1     1532.22     1582.91     53.89 o 
   0  10   1      386.62      370.07     26.03 o 
   1  10   1     1534.00     1590.61     93.79 o 
   2  10   1      420.32      397.48     36.08 o 
   3  10   1      923.57     1032.59     33.12 o 
   4  10   1      225.65      192.22     17.15 o 
   5  10   1     1953.98     1985.63     58.70 o 
   6  10   1      546.73      482.22     27.31 o 
   7  10   1      409.85      374.20     30.76 o 
   8  10   1       99.00      120.88     32.70 o 
   9  10   1       95.49      144.08     34.81 o 
  10  10   1       64.61      135.75     35.43 o 
  11  10   1       59.14       32.52     23.92 o 
  12  10   1      164.23      166.92     44.81 o 
 -11  11   1      122.09       96.56     36.10 o 
 -10  11   1      104.78      150.94     37.29 o 
  -9  11   1      125.63      127.03     34.43 o 
  -8  11   1      139.59      157.74     32.16 o 
  -7  11   1      385.76      402.94     28.62 o 
  -6  11   1      585.97      591.44     33.47 o 
  -5  11   1       32.34       32.67     12.27 o 
  -4  11   1      555.69      544.14     33.78 o 
  -3  11   1      214.67      221.16     16.92 o 
  -2  11   1      656.58      648.83     35.45 o 
  -1  11   1      511.22      475.21     30.05 o 
   0  11   1      870.47      819.76     39.13 o 
   1  11   1      511.67      479.77     29.78 o 
   2  11   1      654.37      661.81     35.76 o 
   3  11   1      215.55      233.22     19.11 o 
   4  11   1      555.68      590.04     30.21 o 
   5  11   1       31.78       41.12     10.81 o 
   6  11   1      587.10      521.86     29.14 o 
   7  11   1      385.03      382.37     47.69 o 
   8  11   1      139.86      177.85     36.43 o 
   9  11   1      125.78      185.62     41.09 o 
  10  11   1      104.84      128.88     37.28 o 
  11  11   1      122.21       34.96     32.01 o 
 -10  12   1       97.23      161.40     41.15 o 
  -9  12   1      165.68      157.65     40.65 o 
  -8  12   1      402.31      399.47     52.61 o 
  -7  12   1      100.61      103.76     31.25 o 
  -6  12   1      128.77      120.85     17.42 o 
  -5  12   1      195.19      208.37     31.15 o 
  -4  12   1       96.06      101.07     15.41 o 
  -3  12   1      398.91      405.59     23.04 o 
  -2  12   1      264.10      266.67     25.30 o 
  -1  12   1      653.00      630.91     36.14 o 
   0  12   1       27.70       15.45     11.60 o 
   1  12   1      652.60      639.04     36.25 o 
   2  12   1      264.46      238.05     22.91 o 
   3  12   1      398.99      430.42     27.13 o 
   4  12   1       96.17       88.39     13.59 o 
   5  12   1      193.87      254.28     40.10 o 
   6  12   1      128.54       87.98     29.03 o 
   7  12   1      100.04      144.03     35.78 o 
   8  12   1      401.90      420.07     55.21 o 
   9  12   1      166.29      182.18     41.54 o 
  10  12   1       97.30      133.86     37.67 o 
  -9  13   1      189.06      146.72     38.60 o 
  -8  13   1      143.60      182.61     39.29 o 
  -7  13   1      190.48      194.66     35.54 o 
  -6  13   1       93.58      134.46     33.23 o 
  -5  13   1      111.89      111.86     31.79 o 
  -4  13   1      183.81      251.26     23.08 o 
  -3  13   1      199.95      240.52     28.47 o 
  -2  13   1      231.73      234.68     56.26 o 
  -1  13   1      165.46      151.29     21.52 o 
   0  13   1      198.32      212.45     23.07 o 
   1  13   1      165.52      170.53     21.49 o 
   2  13   1      231.42      214.96     23.95 o 
   3  13   1      200.39      218.65     36.03 o 
   4  13   1      184.05      196.53     37.22 o 
   5  13   1      111.56      101.15     27.32 o 
   6  13   1       93.67       86.13     26.89 o 
   7  13   1      190.54      201.48     40.53 o 
   8  13   1      143.76      110.47     35.90 o 
   9  13   1      188.78      213.13     46.47 o 
  -8  14   1       95.77      137.20     39.77 o 
  -7  14   1       36.13       45.88     28.38 o 
  -6  14   1      124.82      140.84     36.64 o 
  -5  14   1       24.66       37.34     25.96 o 
  -4  14   1      172.80      189.99     37.23 o 
  -3  14   1      186.69      294.86     40.90 o 
  -2  14   1      168.02      166.72     33.65 o 
  -1  14   1      129.14      113.78     19.94 o 
   0  14   1       41.02       22.39     28.50 o 
   1  14   1      129.33      114.32     27.00 o 
   2  14   1      167.74      186.19     51.58 o 
   3  14   1      185.70      190.71     35.90 o 
   4  14   1      172.92      209.67     38.41 o 
   5  14   1       24.66        1.32     21.09 o 
   6  14   1      124.72      141.57     35.46 o 
   7  14   1       36.29       43.99     26.46 o 
   8  14   1       95.56       78.74     33.59 o 
  -7  15   1       34.72       17.98     29.60 o 
  -6  15   1       32.10       56.72     32.43 o 
  -5  15   1      147.98      110.00     30.78 o 
  -4  15   1      105.39       68.39     30.17 o 
  -3  15   1      163.91      143.63     33.50 o 
  -2  15   1       81.84      114.09     21.56 o 
  -1  15   1       82.23       61.71     35.18 o 
   0  15   1       10.12       -1.09     13.49 o 
   1  15   1       82.37       91.61     28.42 o 
   2  15   1       82.10      116.41     21.12 o 
   3  15   1      163.80      129.93     33.73 o 
   4  15   1      105.17      122.72     35.26 o 
   5  15   1      148.18      117.77     35.82 o 
   6  15   1       31.96       30.63     26.40 o 
   7  15   1       34.71        2.51     24.71 o 
  -6  16   1       31.72       39.38     25.89 o 
  -5  16   1       40.15        3.70     27.17 o 
  -4  16   1       89.04       96.57     32.82 o 
  -3  16   1       52.21      109.24     31.68 o 
  -2  16   1       82.25       78.99     20.07 o 
  -1  16   1       16.49       21.62     18.57 o 
   0  16   1      174.40      159.64     24.87 o 
   1  16   1       16.27       22.23     17.23 o 
   2  16   1       82.20       89.42     31.47 o 
   3  16   1       52.36       36.74     26.27 o 
   4  16   1       88.99       98.81     32.52 o 
   5  16   1       40.20       28.22     24.01 o 
  -3  17   1       47.61       67.64     31.00 o 
  -2  17   1       33.08       61.92     30.49 o 
  -1  17   1       64.05       79.63     21.10 o 
   0  17   1       16.89       14.39     20.04 o 
   1  17   1       64.12       40.63     29.34 o 
   2  17   1       32.98       39.45     26.33 o 
   3  17   1       47.65       14.83     26.88 o 
   2   0   2      187.59      230.60     18.69 o 
   3   0   2     4415.30     4642.24     67.87 o 
   4   0   2       38.06       38.64      5.67 o 
   5   0   2     3715.27     4018.77    112.96 o 
   6   0   2       55.23       48.28     13.76 o 
   7   0   2     5400.95     5267.18    120.80 o 
   8   0   2       56.49       55.86     13.29 o 
   9   0   2     1737.80     1757.88     74.95 o 
  10   0   2       25.51       31.33     13.53 o 
  11   0   2      910.57      901.45     44.75 o 
  12   0   2       94.43      101.93     23.07 o 
  13   0   2      342.00      371.75     32.79 o 
  14   0   2        3.58      -21.11     22.60 o 
  15   0   2       90.28      116.89     36.10 o 
 -16   1   2        1.08       31.34     31.41 o 
 -15   1   2        7.52       34.95     21.96 o 
 -14   1   2       15.47        5.71     19.23 o 
 -13   1   2       12.29       44.23     24.68 o 
 -12   1   2        0.91       -4.52     12.17 o 
 -11   1   2      280.34      263.89     26.93 o 
 -10   1   2      275.48      259.71     23.81 o 
  -9   1   2     1476.62     1467.32     52.49 o 
  -8   1   2      205.12      233.85     19.90 o 
  -7   1   2     4857.55     5006.51     85.68 o 
  -6   1   2      844.88      989.44     24.17 o 
  -5   1   2    15594.20    15487.99    244.01 o 
  -4   1   2      456.72      510.22     29.28 o 
  -3   1   2     4284.26     4262.15     76.88 o 
  -2   1   2    12152.44    13070.17    206.05 o 
  -1   1   2    54972.55    60203.45   1283.46 o 
   1   1   2    54900.18    60638.96    915.42 o 
   2   1   2    12153.84    12972.67    200.22 o 
   3   1   2     4291.42     4191.08     62.42 o 
   4   1   2      457.38      497.62     23.02 o 
   5   1   2    15597.29    16000.45    233.41 o 
   6   1   2      844.98      955.94     27.05 o 
   7   1   2     4862.44     5116.45    137.03 o 
   8   1   2      205.18      219.79     46.15 o 
   9   1   2     1476.15     1410.17     50.80 o 
  10   1   2      275.31      245.85     22.86 o 
  11   1   2      280.84      287.44     26.05 o 
  12   1   2        0.91       15.98     13.62 o 
  13   1   2       12.32       22.10     15.46 o 
  14   1   2       15.58       10.82     30.52 o 
  15   1   2        7.53       30.07     26.28 o 
 -16   2   2        3.18       29.97     24.32 o 
 -15   2   2      162.40      160.88     37.02 o 
 -14   2   2       61.73       68.00     25.77 o 
 -13   2   2      470.93      487.30     51.83 o 
 -12   2   2       12.16       15.57     18.85 o 
 -11   2   2     1381.46     1432.98     80.93 o 
 -10   2   2      449.42      485.71     31.56 o 
  -9   2   2      664.60      606.73     33.24 o 
  -8   2   2       45.44       45.00     11.16 o 
  -7   2   2     3263.41     3278.24     62.97 o 
  -6   2   2     1092.00     1153.55     40.15 o 
  -5   2   2     2584.15     2565.76     49.57 o 
  -4   2   2     4613.26     4432.19     68.67 o 
  -3   2   2     1154.95     1195.47     28.52 o 
  -2   2   2     1813.31     1882.91     44.21 o 
  -1   2   2      284.42      297.12      8.14 o 
   0   2   2      333.23      389.55      7.59 o 
   1   2   2      285.06      282.83     18.06 o 
   2   2   2     1810.93     1851.17     30.25 o 
   3   2   2     1151.56     1205.96     21.64 o 
   4   2   2     4610.43     4491.82     85.25 o 
   5   2   2     2578.97     2594.72     47.97 o 
   6   2   2     1093.98     1136.23     43.56 o 
   7   2   2     3259.35     3216.07     76.15 o 
   8   2   2       45.81       51.20     10.37 o 
   9   2   2      666.58      637.84     33.17 o 
  10   2   2      450.04      404.07     28.38 o 
  11   2   2     1381.18     1482.73     57.98 o 
  12   2   2       12.14       17.32     16.51 o 
  13   2   2      471.51      456.27     35.93 o 
  14   2   2       61.95       72.08     29.71 o 
  15   2   2      162.53      206.19     44.07 o 
 -16   3   2        0.73      -14.32     21.10 o 
 -15   3   2        0.76        6.84     21.39 o 
 -14   3   2       24.22       59.23     26.52 o 
 -13   3   2       96.87       97.77     30.00 o 
 -12   3   2       10.33        7.82     18.65 o 
 -11   3   2       69.62       84.84     22.35 o 
 -10   3   2       96.45       91.18     22.56 o 
  -9   3   2      545.09      534.87     42.83 o 
  -8   3   2      607.40      607.19     28.86 o 
  -7   3   2     3372.45     3316.70     75.53 o 
  -6   3   2       44.42       48.29      8.18 o 
  -5   3   2     9943.45    10231.16    202.74 o 
  -4   3   2     1634.24     1621.66     32.60 o 
  -3   3   2    25065.21    26519.43    363.10 o 
  -2   3   2     4501.61     4836.70     69.96 o 
  -1   3   2     1294.75     1217.53     19.96 o 
   0   3   2    22166.04    23684.03    257.89 o 
   1   3   2     1286.26     1207.60     25.45 o 
   2   3   2     4496.54     4721.31     67.80 o 
   3   3   2    25029.69    26236.16    294.20 o 
   4   3   2     1632.29     1617.50     29.66 o 
   5   3   2     9948.33    10155.36    188.27 o 
   6   3   2       44.38       56.72      9.09 o 
   7   3   2     3374.97     3204.37     75.85 o 
   8   3   2      607.28      547.71     44.64 o 
   9   3   2      546.42      513.60     29.25 o 
  10   3   2       96.13      113.84     17.28 o 
  11   3   2       69.85       81.77     17.16 o 
  12   3   2       10.34       16.87     12.03 o 
  13   3   2       96.61      147.21     22.08 o 
  14   3   2       24.27       -5.77     14.15 o 
  15   3   2        0.76        0.29     15.47 o 
 -15   4   2      193.22      179.56     38.58 o 
 -14   4   2       27.82       78.86     29.75 o 
 -13   4   2      478.76      437.72     49.17 o 
 -12   4   2       36.04       49.31     22.05 o 
 -11   4   2      780.19      820.25     59.18 o 
 -10   4   2      101.77      142.78     26.82 o 
  -9   4   2     2183.37     2059.30     89.33 o 
  -8   4   2      690.33      736.30     31.48 o 
  -7   4   2      711.99      659.61     45.55 o 
  -6   4   2      435.95      409.86     20.01 o 
  -5   4   2     2478.70     2404.43     65.29 o 
  -4   4   2     1579.15     1611.32     32.86 o 
  -3   4   2     4627.20     4587.65     92.44 o 
  -2   4   2     1437.25     1533.53     23.82 o 
  -1   4   2     1269.45     1306.09     25.08 o 
   0   4   2      200.33      191.29      7.34 o 
   1   4   2     1267.73     1258.02     48.18 o 
   2   4   2     1438.07     1512.27     28.41 o 
   3   4   2     4625.96     4590.28     62.65 o 
   4   4   2     1578.23     1561.31     28.58 o 
   5   4   2     2477.90     2406.30     92.58 o 
   6   4   2      435.30      439.01     17.86 o 
   7   4   2      710.51      621.54     28.29 o 
   8   4   2      689.94      679.89     31.93 o 
   9   4   2     2181.31     2152.80     65.01 o 
  10   4   2      101.91      111.75     16.77 o 
  11   4   2      781.68      765.48     40.49 o 
  12   4   2       36.22       15.57     11.81 o 
  13   4   2      478.60      538.78     44.02 o 
  14   4   2       27.87       30.57     13.86 o 
  15   4   2      193.34      254.67     50.29 o 
 -15   5   2       11.11      -17.95     23.06 o 
 -14   5   2       14.54       60.00     25.84 o 
 -13   5   2       77.58       91.93     27.65 o 
 -12   5   2       64.08       58.90     20.27 o 
 -11   5   2      156.71      134.26     26.97 o 
 -10   5   2      201.87      193.28     29.10 o 
  -9   5   2      734.81      710.99     49.32 o 
  -8   5   2       37.57       28.44      9.49 o 
  -7   5   2     2181.26     2139.85    127.33 o 
  -6   5   2       41.84       28.70      8.44 o 
  -5   5   2      718.62      747.63     27.74 o 
  -4   5   2      118.53      117.17      8.20 o 
  -3   5   2    10193.38    10541.00    127.75 o 
  -2   5   2     3196.47     3560.07     51.42 o 
  -1   5   2     7593.85     7732.94     95.22 o 
   0   5   2     1794.65     1798.10     50.36 o 
   1   5   2     7585.60     7699.85    260.47 o 
   2   5   2     3190.75     3500.83     49.12 o 
   3   5   2    10182.01    10388.53    301.08 o 
   4   5   2      118.22      113.22      8.45 o 
   5   5   2      713.36      711.89     38.72 o 
   6   5   2       41.41       33.06      6.08 o 
   7   5   2     2180.48     2193.79     66.10 o 
   8   5   2       38.34       50.39     10.03 o 
   9   5   2      736.36      750.48     39.39 o 
  10   5   2      202.63      213.68     24.50 o 
  11   5   2      156.39      160.40     21.35 o 
  12   5   2       64.19       66.14     13.27 o 
  13   5   2       77.53       78.41     17.93 o 
  14   5   2       14.53       23.90     28.90 o 
 -14   6   2       18.39        7.12     18.99 o 
 -13   6   2      205.02      184.53     34.08 o 
 -12   6   2       56.04       77.92     24.03 o 
 -11   6   2      337.17      310.41     36.72 o 
 -10   6   2       22.27       31.34     18.35 o 
  -9   6   2     3257.76     3022.08    114.71 o 
  -8   6   2      358.49      374.93     22.35 o 
  -7   6   2     2075.81     1985.96     53.19 o 
  -6   6   2     1456.90     1463.47     51.12 o 
  -5   6   2     1980.14     1897.83     49.91 o 
  -4   6   2      366.32      389.73     16.69 o 
  -3   6   2      258.09      249.19     11.30 o 
  -2   6   2     2004.08     2015.69     35.72 o 
  -1   6   2      371.38      389.05     13.19 o 
   0   6   2      185.34      185.70      8.31 o 
   1   6   2      372.01      378.54     13.55 o 
   2   6   2     2002.48     1863.86     39.83 o 
   3   6   2      256.64      250.73     11.94 o 
   4   6   2      367.32      387.73     20.00 o 
   5   6   2     1980.31     1884.56     49.00 o 
   6   6   2     1454.45     1378.34     42.31 o 
   7   6   2     2077.51     2023.11     48.45 o 
   8   6   2      357.70      385.34     20.89 o 
   9   6   2     3256.56     3172.28     70.89 o 
  10   6   2       22.64       44.56     22.56 o 
  11   6   2      336.35      327.18     27.04 o 
  12   6   2       56.09       88.12     17.03 o 
  13   6   2      205.29      190.60     40.63 o 
  14   6   2       18.42       46.17     31.92 o 
 -13   7   2        9.40        0.27     19.89 o 
 -12   7   2        5.30        2.90     12.34 o 
 -11   7   2       75.79       80.92     18.00 o 
 -10   7   2      118.07      131.65     32.49 o 
  -9   7   2      917.05      881.23     42.84 o 
  -8   7   2       11.83       29.58     15.06 o 
  -7   7   2      938.33      984.28     41.77 o 
  -6   7   2      309.92      319.07     22.56 o 
  -5   7   2      552.22      579.27     22.45 o 
  -4   7   2     1437.02     1529.34     37.43 o 
  -3   7   2     1702.18     1713.32     34.24 o 
  -2   7   2      235.48      305.92     13.13 o 
  -1   7   2    10213.80    10221.63    127.10 o 
   0   7   2     3421.77     3727.44     87.15 o 
   1   7   2    10216.95    10357.85    234.01 o 
   2   7   2      236.94      285.95     18.19 o 
   3   7   2     1704.59     1688.33     47.70 o 
   4   7   2     1435.67     1514.12     41.90 o 
   5   7   2      551.37      562.14     24.31 o 
   6   7   2      311.46      307.22     18.93 o 
   7   7   2      938.88      887.65     39.43 o 
   8   7   2       12.07       30.09     10.78 o 
   9   7   2      915.37      874.12     58.03 o 
  10   7   2      118.50      117.88     16.72 o 
  11   7   2       75.83       97.70     17.24 o 
  12   7   2        5.31        7.39     24.21 o 
  13   7   2        9.51      -17.16     26.44 o 
  14   7   2        0.05      -28.03     33.73 o 
 -13   8   2      187.97      246.14     48.84 o 
 -12   8   2       91.95      128.31     36.73 o 
 -11   8   2      487.45      470.05     35.11 o 
 -10   8   2      109.43       98.06     18.02 o 
  -9   8   2      538.16      520.62     57.10 o 
  -8   8   2        5.04       20.92     15.13 o 
  -7   8   2     1789.26     1778.56     59.51 o 
  -6   8   2      221.50      232.34     20.58 o 
  -5   8   2     1485.79     1550.71     51.16 o 
  -4   8   2      323.51      316.42     16.82 o 
  -3   8   2      697.79      704.03     21.57 o 
  -2   8   2     2024.12     1977.21     47.85 o 
  -1   8   2       69.39       88.56      8.21 o 
   0   8   2        8.14        8.46      4.95 o 
   1   8   2       69.94      100.87     10.20 o 
   2   8   2     2023.55     1931.47     54.73 o 
   3   8   2      695.28      710.35     28.26 o 
   4   8   2      322.62      286.78     28.28 o 
   5   8   2     1485.33     1458.20     44.03 o 
   6   8   2      223.02      196.40     15.76 o 
   7   8   2     1788.27     1732.60     52.64 o 
   8   8   2        5.14        3.28      8.16 o 
   9   8   2      538.66      558.28     32.17 o 
  10   8   2      108.95       91.15     15.25 o 
  11   8   2      487.06      648.13     66.29 o 
  12   8   2       91.91      100.96     35.38 o 
  13   8   2      187.69      249.71     47.54 o 
 -12   9   2        2.08       34.79     32.07 o 
 -11   9   2       47.05       70.30     18.20 o 
 -10   9   2       82.18       74.23     22.64 o 
  -9   9   2       18.62       34.93     11.45 o 
  -8   9   2        8.10        1.67     17.81 o 
  -7   9   2      833.82      851.80     40.32 o 
  -6   9   2      586.46      596.25     32.68 o 
  -5   9   2     2652.59     2697.66     74.10 o 
  -4   9   2      821.67      847.01     57.68 o 
  -3   9   2     1558.56     1450.68     42.15 o 
  -2   9   2      813.15      899.38     38.05 o 
  -1   9   2     1695.38     1646.23     78.03 o 
   0   9   2     1937.77     1917.07     44.59 o 
   1   9   2     1696.33     1601.56     96.85 o 
   2   9   2      813.53      945.88     38.01 o 
   3   9   2     1561.39     1470.03     85.31 o 
   4   9   2      823.76      821.48     31.64 o 
   5   9   2     2655.31     2679.18     67.34 o 
   6   9   2      587.17      625.65     28.42 o 
   7   9   2      832.49      784.92     33.60 o 
   8   9   2        8.23       10.28     21.51 o 
   9   9   2       18.68       35.01     22.84 o 
  10   9   2       82.20       79.83     30.45 o 
  11   9   2       47.14       70.52     30.69 o 
  12   9   2        2.13      -21.93     29.52 o 
 -12  10   2       21.55       26.70     29.13 o 
 -11  10   2      275.96      274.39     50.04 o 
 -10  10   2       52.88        7.36     21.47 o 
  -9  10   2       59.71       42.91     14.48 o 
  -8  10   2       86.05      107.16     17.93 o 
  -7  10   2      670.83      652.06     57.55 o 
  -6  10   2      135.21      127.97     36.95 o 
  -5  10   2      505.36      517.65     39.76 o 
  -4  10   2       93.06      133.80     21.78 o 
  -3  10   2      186.36      149.75     17.84 o 
  -2  10   2       75.32       80.50     14.40 o 
  -1  10   2      782.62      756.74     35.88 o 
   0  10   2       28.27       29.56      8.44 o 
   1  10   2      782.96      761.62     27.03 o 
   2  10   2       75.48      106.38     14.82 o 
   3  10   2      187.59      178.95     16.57 o 
   4  10   2       93.49       88.16     12.24 o 
   5  10   2      503.07      477.98     25.09 o 
   6  10   2      135.03      119.78     20.70 o 
   7  10   2      670.13      674.92     31.38 o 
   8  10   2       86.35      101.71     29.00 o 
   9  10   2       59.65       49.39     27.92 o 
  10  10   2       52.67       27.32     27.04 o 
  11  10   2      276.40      321.99     51.53 o 
  12  10   2       21.40       48.11     28.39 o 
 -11  11   2       19.75       24.41     28.74 o 
 -10  11   2       18.68       31.20     24.93 o 
  -9  11   2       76.87      105.82     34.31 o 
  -8  11   2      214.05      200.09     25.98 o 
  -7  11   2      140.86      151.06     19.24 o 
  -6  11   2       45.83       31.76     12.92 o 
  -5  11   2     1391.82     1335.53     51.85 o 
  -4  11   2      282.42      271.57     25.69 o 
  -3  11   2      916.16      844.87     32.45 o 
  -2  11   2     1622.78     1559.16     56.58 o 
  -1  11   2     1292.70     1252.32     49.30 o 
   0  11   2     1314.37     1280.88     49.64 o 
   1  11   2     1292.83     1284.19     49.53 o 
   2  11   2     1624.91     1595.90     56.30 o 
   3  11   2      915.53      859.35     35.68 o 
   4  11   2      282.90      314.65     36.62 o 
   5  11   2     1391.69     1356.28     45.74 o 
   6  11   2       45.88      119.82     30.46 o 
   7  11   2      141.15      164.81     35.34 o 
   8  11   2      214.01      245.23     42.29 o 
   9  11   2       77.02      121.91     32.01 o 
  10  11   2       18.75       13.08     28.30 o 
  11  11   2       19.74        4.99     27.27 o 
 -10  12   2       28.31       58.57     28.41 o 
  -9  12   2      143.04      132.07     36.72 o 
  -8  12   2      101.64      151.43     35.92 o 
  -7  12   2      116.17      114.34     31.52 o 
  -6  12   2       99.50       90.49     17.04 o 
  -5  12   2       83.13       69.43     15.43 o 
  -4  12   2       75.32       50.60     14.06 o 
  -3  12   2       42.64       25.44      9.60 o 
  -2  12   2      258.19      257.71     43.43 o 
  -1  12   2       16.59       10.98     16.80 o 
   0  12   2        6.48       22.17     11.44 o 
   1  12   2       16.76       27.67     12.74 o 
   2  12   2      258.33      253.33     23.75 o 
   3  12   2       42.49       48.45     11.07 o 
   4  12   2       75.13       63.97     25.52 o 
   5  12   2       83.19       95.61     26.84 o 
   6  12   2       99.19       76.07     27.90 o 
   7  12   2      115.29      157.94     35.53 o 
   8  12   2      101.46      130.11     35.30 o 
   9  12   2      143.07       88.38     34.13 o 
  10  12   2       28.50       28.66     24.01 o 
  -9  13   2      107.34      144.47     37.15 o 
  -8  13   2      122.70      100.00     33.58 o 
  -7  13   2       97.88       85.24     31.15 o 
  -6  13   2      104.80       91.45     27.30 o 
  -5  13   2      104.31       85.01     16.64 o 
  -4  13   2      271.37      267.80     24.40 o 
  -3  13   2      657.88      633.04     51.55 o 
  -2  13   2      596.06      610.24     60.27 o 
  -1  13   2     1048.17     1082.29     49.81 o 
   0  13   2      312.76      249.47     46.01 o 
   1  13   2     1046.86     1036.25     48.18 o 
   2  13   2      596.02      596.47     36.62 o 
   3  13   2      657.21      709.76     62.20 o 
   4  13   2      272.26      283.29     42.41 o 
   5  13   2      104.39      137.07     30.72 o 
   6  13   2      104.83      132.18     32.45 o 
   7  13   2       98.15       91.50     31.78 o 
   8  13   2      122.54      180.53     43.07 o 
   9  13   2      107.32       84.95     36.41 o 
  -8  14   2       22.72       47.72     30.39 o 
  -7  14   2       11.80       21.90     25.92 o 
  -6  14   2        4.07       36.01     24.68 o 
  -5  14   2       26.66       26.19     22.48 o 
  -4  14   2      117.43      105.65     27.92 o 
  -3  14   2       61.89       61.76     16.01 o 
  -2  14   2      112.85      113.30     23.07 o 
  -1  14   2        4.63       -9.45     14.64 o 
   0  14   2       39.44       17.83     20.51 o 
   1  14   2        4.58       14.43     12.89 o 
   2  14   2      112.70      126.27     21.20 o 
   3  14   2       61.93      114.06     31.37 o 
   4  14   2      117.09      100.74     32.42 o 
   5  14   2       26.57       43.01     27.89 o 
   6  14   2        3.98       11.04     24.46 o 
   7  14   2       11.88       24.63     23.17 o 
   8  14   2       22.67       38.79     25.66 o 
  -7  15   2       70.08       70.28     31.69 o 
  -6  15   2       78.06      113.93     32.81 o 
  -5  15   2       97.23      113.76     33.14 o 
  -4  15   2      173.21      215.64     41.11 o 
  -3  15   2      285.82      302.30     43.57 o 
  -2  15   2      139.45      124.65     21.26 o 
  -1  15   2      199.09      192.24     25.72 o 
   0  15   2      122.27      120.49     23.96 o 
   1  15   2      199.50      206.71     25.45 o 
   2  15   2      139.52      107.19     20.01 o 
   3  15   2      285.64      265.76     42.68 o 
   4  15   2      173.05      169.84     38.74 o 
   5  15   2       96.98      126.07     36.54 o 
   6  15   2       78.18      100.23     37.50 o 
  -6  16   2       16.52        6.10     24.13 o 
  -5  16   2       19.87       23.49     25.07 o 
  -4  16   2       16.24       23.10     22.73 o 
  -3  16   2       19.52       48.47     25.30 o 
  -2  16   2       49.53       63.39     19.68 o 
  -1  16   2        8.23      -15.13     15.13 o 
   0  16   2        2.34       -7.42     14.25 o 
   1  16   2        8.19        5.59     22.17 o 
   2  16   2       49.39       82.15     32.98 o 
   3  16   2       19.60       18.47     22.11 o 
   4  16   2       16.23      -11.00     25.84 o 
   5  16   2       19.95      -10.18     25.63 o 
  -1  17   2       49.83       73.13     31.29 o 
   0  17   2      109.08      120.83     34.47 o 
   1  17   2       49.70       64.10     28.82 o 
   2  17   2       57.40      -12.33     28.35 o 
   1   0   3      994.41     1035.50     22.69 o 
   2   0   3      971.68     1038.38     31.95 o 
   3   0   3      153.52      176.79     10.73 o 
   4   0   3       10.63       25.54      6.80 o 
   5   0   3     2137.30     2093.99     72.52 o 
   6   0   3     7510.85     7628.99    140.89 o 
   7   0   3      568.34      569.60     22.23 o 
   8   0   3     3881.18     3798.89     90.80 o 
   9   0   3      602.50      593.41     32.77 o 
  10   0   3      880.29      866.12     41.46 o 
  11   0   3       63.03       58.14     22.83 o 
  12   0   3      763.57      669.73     59.71 o 
  13   0   3       13.40       43.14     21.62 o 
  14   0   3       96.06      121.68     34.74 o 
  15   0   3       15.04       32.46     28.71 o 
 -15   1   3       42.66       91.11     31.05 o 
 -14   1   3        0.64       46.02     25.65 o 
 -13   1   3      168.69      103.16     30.46 o 
 -12   1   3       11.63      -12.97     19.89 o 
 -11   1   3      578.00      584.47     52.92 o 
 -10   1   3      711.71      763.40     56.75 o 
  -9   1   3      977.36     1010.74     42.87 o 
  -8   1   3     1004.04      978.29     39.80 o 
  -7   1   3     3158.61     3154.27     71.05 o 
  -6   1   3     5531.90     5579.61    250.55 o 
  -5   1   3      599.87      588.16     23.22 o 
  -4   1   3     2982.27     2927.80     60.71 o 
  -3   1   3     3567.06     3541.61     66.31 o 
  -2   1   3       73.24       67.30      8.77 o 
  -1   1   3     1303.68     1303.75     39.97 o 
   0   1   3     2781.36     2899.63     51.00 o 
   1   1   3     1303.74     1292.98     40.13 o 
   2   1   3       69.07       69.61      7.49 o 
   3   1   3     3564.23     3642.89     57.69 o 
   4   1   3     2973.73     2985.04     50.63 o 
   5   1   3      599.27      583.17     19.06 o 
   6   1   3     5537.89     5667.44    111.62 o 
   7   1   3     3154.14     3189.54     76.30 o 
   8   1   3     1003.68      950.09     38.39 o 
   9   1   3      979.33     1025.38     59.14 o 
  10   1   3      711.69      659.51     35.78 o 
  11   1   3      579.18      551.61     34.99 o 
  12   1   3       11.70       -2.99     13.16 o 
  13   1   3      168.80      139.30     35.03 o 
  14   1   3        0.63       35.94     24.04 o 
  15   1   3       42.63       56.77     33.81 o 
 -15   2   3        2.69       18.51     25.00 o 
 -14   2   3      130.64      104.93     32.00 o 
 -13   2   3       18.61       38.37     25.65 o 
 -12   2   3      636.84      672.20     58.67 o 
 -11   2   3       88.26      106.61     25.68 o 
 -10   2   3     1583.95     1625.49     83.86 o 
  -9   2   3      147.60      166.64     27.60 o 
  -8   2   3     1168.00     1121.31     61.10 o 
  -7   2   3     1923.31     1876.68     73.68 o 
  -6   2   3     2608.19     2608.90     61.23 o 
  -5   2   3     3619.96     3571.49     61.14 o 
  -4   2   3     1717.18     1647.65     39.24 o 
  -3   2   3     4271.14     4420.81     78.63 o 
  -2   2   3     5470.19     5536.72    137.52 o 
  -1   2   3     1398.71     1438.93     32.18 o 
   0   2   3       38.03       43.90      3.41 o 
   1   2   3     1384.15     1371.44     30.97 o 
   2   2   3     5485.33     5516.62    107.59 o 
   3   2   3     4279.23     4391.96     65.67 o 
   4   2   3     1717.88     1649.72     29.11 o 
   5   2   3     3615.58     3615.70     91.79 o 
   6   2   3     2616.63     2743.41     81.38 o 
   7   2   3     1916.16     1726.14     50.52 o 
   8   2   3     1170.80     1091.00     40.90 o 
   9   2   3      146.58      141.97     16.50 o 
  10   2   3     1581.82     1583.15     60.87 o 
  11   2   3       88.56      115.69     25.43 o 
  12   2   3      634.09      596.45     37.87 o 
  13   2   3       18.70       23.19     14.34 o 
  14   2   3      130.82      161.64     40.11 o 
  15   2   3        2.66       30.25     27.89 o 
 -16   3   3        1.76      -10.68     24.21 o 
 -15   3   3       60.93       99.55     32.89 o 
 -14   3   3       44.51       69.41     29.81 o 
 -13   3   3      166.97      108.95     29.24 o 
 -12   3   3       62.42       88.11     26.18 o 
 -11   3   3      558.42      557.72     49.75 o 
 -10   3   3       22.42       24.10     17.31 o 
  -9   3   3      409.85      404.27     38.74 o 
  -8   3   3     1021.45     1018.13     37.94 o 
  -7   3   3      955.25      962.47     39.73 o 
  -6   3   3     3638.12     3480.15    127.85 o 
  -5   3   3     3276.31     3399.87     58.84 o 
  -4   3   3    10930.58    11154.79    152.86 o 
  -3   3   3     4994.82     5083.57     73.95 o 
  -2   3   3     6544.68     6738.56    111.85 o 
  -1   3   3     4469.20     4702.08     66.73 o 
   0   3   3       70.08       83.55      4.66 o 
   1   3   3     4473.41     4526.02     64.44 o 
   2   3   3     6566.30     6581.70    117.39 o 
   3   3   3     4999.83     4990.34     96.93 o 
   4   3   3    10929.00    11318.67    135.07 o 
   5   3   3     3275.92     3354.69     71.19 o 
   6   3   3     3648.76     3540.40     75.99 o 
   7   3   3      954.00      988.89     63.21 o 
   8   3   3     1022.85      990.33     44.40 o 
   9   3   3      410.65      413.97     26.15 o 
  10   3   3       22.85       34.00     11.53 o 
  11   3   3      560.42      542.99     33.92 o 
  12   3   3       62.66      100.59     29.53 o 
  13   3   3      166.90      189.64     42.99 o 
  14   3   3       44.48       82.34     30.92 o 
  15   3   3       60.97      112.03     25.22 o 
 -15   4   3       20.17       21.34     24.29 o 
 -14   4   3      215.19      175.90     36.05 o 
 -13   4   3       72.31      113.64     30.01 o 
 -12   4   3      240.96      212.56     36.17 o 
 -11   4   3       62.78       81.63     22.35 o 
 -10   4   3      576.79      538.37     46.50 o 
  -9   4   3      116.96       74.83     21.46 o 
  -8   4   3     1265.64     1287.28     43.10 o 
  -7   4   3      580.67      585.71     58.92 o 
  -6   4   3        3.70        3.95      6.87 o 
  -5   4   3     1325.75     1272.26     34.64 o 
  -4   4   3     1723.35     1900.05     60.22 o 
  -3   4   3    11335.74    10993.69    150.25 o 
  -2   4   3     2222.76     2214.67     49.78 o 
  -1   4   3     3494.94     3528.65     47.23 o 
   0   4   3     2853.96     2914.97     39.65 o 
   1   4   3     3490.21     3392.01     43.93 o 
   2   4   3     2225.23     2204.34     68.18 o 
   3   4   3    11331.24    10976.51    169.00 o 
   4   4   3     1733.86     1844.79     39.86 o 
   5   4   3     1327.16     1320.02     27.50 o 
   6   4   3        3.42        7.07      4.37 o 
   7   4   3      577.47      569.76     22.55 o 
   8   4   3     1267.09     1295.69     38.10 o 
   9   4   3      117.95      121.78     13.16 o 
  10   4   3      574.04      547.31     30.52 o 
  11   4   3       62.40       63.08     11.86 o 
  12   4   3      240.79      243.46     21.18 o 
  13   4   3       72.15       98.75     19.42 o 
  14   4   3      214.70      248.57     24.34 o 
  15   4   3       20.26       31.35     45.45 o 
 -15   5   3       55.53       27.29     22.97 o 
 -14   5   3        7.07       14.02     22.00 o 
 -13   5   3       59.29       44.00     23.27 o 
 -12   5   3       79.28       74.59     25.56 o 
 -11   5   3       91.67       50.04     18.60 o 
 -10   5   3      261.63      233.82     33.02 o 
  -9   5   3      966.24      929.25     58.32 o 
  -8   5   3     1007.79      977.32     36.35 o 
  -7   5   3      128.46      147.16     13.75 o 
  -6   5   3     1058.31     1032.58     32.72 o 
  -5   5   3      487.43      485.06     21.89 o 
  -4   5   3     4640.66     4681.55     76.20 o 
  -3   5   3     3189.75     3368.18     64.67 o 
  -2   5   3    10631.86    10774.59    128.70 o 
  -1   5   3     2750.66     2739.76     40.74 o 
   0   5   3     4662.22     4587.43     61.54 o 
   1   5   3     2749.84     2686.69     44.15 o 
   2   5   3    10651.67    10598.68    142.97 o 
   3   5   3     3191.81     3215.48     92.30 o 
   4   5   3     4657.89     4718.31    111.24 o 
   5   5   3      489.34      500.84     17.88 o 
   6   5   3     1057.85     1009.95     29.03 o 
   7   5   3      127.30      156.54     14.56 o 
   8   5   3     1013.97     1002.91     33.13 o 
   9   5   3      967.24      969.77     52.09 o 
  10   5   3      262.57      266.65     19.78 o 
  11   5   3       91.45       96.63     19.79 o 
  12   5   3       79.49       70.71     14.02 o 
  13   5   3       59.46       59.54     14.22 o 
  14   5   3        7.04        9.89     30.07 o 
 -14   6   3       78.16       96.98     30.05 o 
 -13   6   3       19.21       13.23     17.32 o 
 -12   6   3       25.03       -7.89     17.94 o 
 -11   6   3       22.89       12.26     14.75 o 
 -10   6   3      422.33      389.71     39.68 o 
  -9   6   3      241.24      228.27     30.91 o 
  -8   6   3      529.68      556.01     26.73 o 
  -7   6   3      779.01      719.62     38.35 o 
  -6   6   3      439.67      419.41     22.87 o 
  -5   6   3      337.06      300.78     15.72 o 
  -4   6   3      149.30      150.78     13.07 o 
  -3   6   3     3244.87     3124.91     50.15 o 
  -2   6   3     1824.06     1916.65     38.90 o 
  -1   6   3     8106.63     8440.56    106.69 o 
   0   6   3     2103.29     2125.43     35.01 o 
   1   6   3     8113.41     8392.69    117.52 o 
   2   6   3     1827.85     1879.18     65.11 o 
   3   6   3     3248.77     3106.49    104.10 o 
   4   6   3      149.22      127.99     14.72 o 
   5   6   3      335.34      312.95     15.81 o 
   6   6   3      441.42      458.74     18.89 o 
   7   6   3      781.18      717.38     25.99 o 
   8   6   3      526.96      524.21     24.02 o 
   9   6   3      239.61      239.18     23.52 o 
  10   6   3      422.35      459.97     25.04 o 
  11   6   3       22.76       10.54     10.86 o 
  12   6   3       25.10       -1.68     22.58 o 
  13   6   3       19.25        9.68     22.51 o 
  14   6   3       77.86      106.56     38.58 o 
 -13   7   3       33.14       52.80     18.50 o 
 -12   7   3       67.58       72.68     18.83 o 
 -11   7   3      118.72      100.60     19.16 o 
 -10   7   3      167.83      170.17     31.65 o 
  -9   7   3      214.75      241.29     25.56 o 
  -8   7   3     1102.93     1124.61     92.98 o 
  -7   7   3      255.57      237.79     21.39 o 
  -6   7   3      666.47      622.42     40.19 o 
  -5   7   3     1123.63     1094.60     31.77 o 
  -4   7   3     1115.36     1053.06     30.04 o 
  -3   7   3       84.99       92.06      7.86 o 
  -2   7   3     6224.88     6432.53    162.35 o 
  -1   7   3      852.73      893.05     28.11 o 
   0   7   3     6833.71     7104.66     92.37 o 
   1   7   3      851.76      888.89     23.68 o 
   2   7   3     6223.27     6332.13    121.95 o 
   3   7   3       84.73       97.94      8.84 o 
   4   7   3     1116.75     1052.84     31.11 o 
   5   7   3     1118.36     1107.15     33.50 o 
   6   7   3      671.38      651.58     31.45 o 
   7   7   3      258.01      224.48     16.78 o 
   8   7   3     1104.48     1021.55     45.31 o 
   9   7   3      215.16      227.47     22.34 o 
  10   7   3      168.57      165.72     19.75 o 
  11   7   3      118.18       79.24     27.75 o 
  12   7   3       67.47       15.99     21.59 o 
  13   7   3       33.28        5.13     20.92 o 
  14   7   3        9.54      -32.62     32.62 o 
 -13   8   3       44.18       29.19     30.81 o 
 -12   8   3      113.98      193.00     87.12 o 
 -11   8   3      134.61      170.59     46.76 o 
 -10   8   3       66.05       53.74     16.23 o 
  -9   8   3       64.83       38.96     13.76 o 
  -8   8   3      218.46      226.33     22.70 o 
  -7   8   3      249.47      256.33     22.75 o 
  -6   8   3      270.32      319.65     23.87 o 
  -5   8   3      999.29     1021.32     31.92 o 
  -4   8   3       66.33       54.18      8.16 o 
  -3   8   3     2020.77     2080.94     40.84 o 
  -2   8   3       17.59       11.95      5.42 o 
  -1   8   3     2894.11     2885.57     48.70 o 
   0   8   3      893.51      941.91     23.56 o 
   1   8   3     2897.79     2796.28     53.13 o 
   2   8   3       17.97       21.24     11.96 o 
   3   8   3     2023.46     2058.93     50.83 o 
   4   8   3       67.27       64.43     27.50 o 
   5   8   3      999.43     1040.20     32.98 o 
   6   8   3      271.64      259.71     16.67 o 
   7   8   3      248.16      259.52     17.39 o 
   8   8   3      217.39      177.55     16.28 o 
   9   8   3       64.54       44.02     11.09 o 
  10   8   3       66.47       76.00     27.89 o 
  11   8   3      134.84      178.80     39.97 o 
  12   8   3      113.75      206.54     41.64 o 
  13   8   3       44.42       24.58     25.81 o 
 -12   9   3       22.77      -25.83     25.83 o 
 -11   9   3       84.60       86.07     31.80 o 
 -10   9   3       83.43       62.90     17.80 o 
  -9   9   3       33.58       18.12     11.21 o 
  -8   9   3       74.20       66.16     14.51 o 
  -7   9   3      186.52      180.00     20.61 o 
  -6   9   3     1952.26     1880.97     62.22 o 
  -5   9   3       93.17       85.62     14.28 o 
  -4   9   3     1752.10     1664.22     54.57 o 
  -3   9   3      111.63       95.55      9.14 o 
  -2   9   3      894.76      966.80     30.90 o 
  -1   9   3      388.25      384.86     15.98 o 
   0   9   3     3367.74     3516.22     66.36 o 
   1   9   3      388.26      369.91     17.59 o 
   2   9   3      891.28      941.84     27.21 o 
   3   9   3      110.14      102.12     11.43 o 
   4   9   3     1754.09     1760.15     47.52 o 
   5   9   3       94.20       93.33     29.71 o 
   6   9   3     1953.05     1874.43    114.83 o 
   7   9   3      187.47      176.57     14.69 o 
   8   9   3       74.24       63.42     24.54 o 
   9   9   3       33.42       89.87     30.92 o 
  10   9   3       82.87       76.38     30.13 o 
  11   9   3       84.42       33.78     26.32 o 
  12   9   3       22.64       66.69     34.01 o 
 -12  10   3      148.15      157.09     40.77 o 
 -11  10   3       54.05       76.01     29.48 o 
 -10  10   3      121.41      119.90     19.70 o 
  -9  10   3      145.40      128.45     19.65 o 
  -8  10   3       39.32       41.05     13.73 o 
  -7  10   3      272.21      282.70     27.18 o 
  -6  10   3      155.87      169.83     28.35 o 
  -5  10   3     1189.16     1185.35     68.00 o 
  -4  10   3      135.01      144.63     43.69 o 
  -3  10   3      543.02      579.22     25.89 o 
  -2  10   3      209.64      194.11     18.96 o 
  -1  10   3      636.09      628.00     32.38 o 
   0  10   3       80.12       84.53     10.63 o 
   1  10   3      636.30      653.11     24.15 o 
   2  10   3      209.17      218.14     13.35 o 
   3  10   3      541.85      542.57     25.03 o 
   4  10   3      136.28      137.96     17.82 o 
   5  10   3     1189.33     1162.44     37.79 o 
   6  10   3      154.48      164.14     28.17 o 
   7  10   3      272.71      253.58     38.30 o 
   8  10   3       39.78       27.76     20.76 o 
   9  10   3      145.86      161.75     36.47 o 
  10  10   3      121.59       81.70     28.57 o 
  11  10   3       54.29      132.77     35.44 o 
  12  10   3      147.95      203.49     47.97 o 
 -11  11   3      100.57       84.75     33.31 o 
 -10  11   3       59.50       83.67     33.07 o 
  -9  11   3       89.60       82.76     29.43 o 
  -8  11   3      145.47      179.65     24.55 o 
  -7  11   3      163.82      154.80     20.55 o 
  -6  11   3      373.27      406.03     29.40 o 
  -5  11   3      104.54       97.49     16.40 o 
  -4  11   3      755.29      771.69     38.64 o 
  -3  11   3       10.97       -2.53      7.99 o 
  -2  11   3      685.57      712.02     37.13 o 
  -1  11   3      410.84      388.13     27.30 o 
   0  11   3      218.58      243.24     21.90 o 
   1  11   3      411.67      390.83     26.66 o 
   2  11   3      687.85      799.95     52.43 o 
   3  11   3       11.48        8.21      6.64 o 
   4  11   3      756.24      780.70     31.20 o 
   5  11   3      105.47      117.44     27.94 o 
   6  11   3      372.13      402.42     48.62 o 
   7  11   3      163.86      182.34     35.36 o 
   8  11   3      144.77      163.28     38.24 o 
   9  11   3       89.39      111.85     33.59 o 
  10  11   3       59.51       81.87     32.78 o 
  11  11   3      100.51       82.17     37.92 o 
 -10  12   3       79.65      175.11     41.28 o 
  -9  12   3       77.32       79.20     28.80 o 
  -8  12   3      187.81      306.08     46.84 o 
  -7  12   3      232.03      257.19     25.89 o 
  -6  12   3      122.43      141.27     20.06 o 
  -5  12   3      277.70      297.57     25.78 o 
  -4  12   3       14.05       32.15     13.55 o 
  -3  12   3      103.20      127.66     15.10 o 
  -2  12   3      137.78      155.04     20.14 o 
  -1  12   3      631.31      576.59     46.72 o 
   0  12   3        1.29        3.29     15.41 o 
   1  12   3      629.34      674.02     41.18 o 
   2  12   3      137.86       98.91     15.91 o 
   3  12   3      103.42      131.03     31.81 o 
   4  12   3       13.77       16.29     18.21 o 
   5  12   3      278.09      203.81     37.04 o 
   6  12   3      122.32      181.48     36.17 o 
   7  12   3      232.25      240.88     42.15 o 
   8  12   3      187.85      205.81     43.07 o 
   9  12   3       77.49       76.45     29.00 o 
  10  12   3       79.38       79.90     37.77 o 
  -9  13   3       94.42      106.55     33.64 o 
  -8  13   3      108.05      200.92     42.57 o 
  -7  13   3       98.43       79.69     29.51 o 
  -6  13   3       14.87       15.62     22.37 o 
  -5  13   3       76.20       71.32     15.21 o 
  -4  13   3      169.37      234.86     23.97 o 
  -3  13   3      393.59      360.92     29.11 o 
  -2  13   3      119.08      100.81     18.31 o 
  -1  13   3       19.79        8.47     12.15 o 
   0  13   3      328.82      351.06     28.41 o 
   1  13   3       19.25       34.29     12.85 o 
   2  13   3      119.50      151.19     20.00 o 
   3  13   3      394.80      407.31     48.61 o 
   4  13   3      168.70      192.00     37.33 o 
   5  13   3       76.49      112.76     33.16 o 
   6  13   3       14.80       31.63     25.50 o 
   7  13   3       98.23       98.92     31.91 o 
   8  13   3      107.95      100.22     34.51 o 
   9  13   3       94.27      143.74     39.03 o 
  -8  14   3       68.06      116.37     33.91 o 
  -7  14   3       20.53       18.25     23.87 o 
  -6  14   3       74.75       66.90     28.87 o 
  -5  14   3       40.82       38.45     21.61 o 
  -4  14   3      131.83      116.42     18.76 o 
  -3  14   3      172.41      183.04     22.61 o 
  -2  14   3       48.25       78.65     17.81 o 
  -1  14   3       91.61       81.39     17.38 o 
   0  14   3       33.29       29.28     14.38 o 
   1  14   3       92.16      103.09     18.89 o 
   2  14   3       47.73       71.50     32.93 o 
   3  14   3      172.46      226.56     40.08 o 
   4  14   3      131.24      166.26     38.10 o 
   5  14   3       41.01        9.47     25.46 o 
   6  14   3       75.00      101.31     34.38 o 
   7  14   3       20.30       20.38     25.64 o 
   8  14   3       68.00       59.27     31.36 o 
  -7  15   3       45.55       36.07     25.11 o 
  -6  15   3       42.42        3.60     21.85 o 
  -5  15   3      161.17      139.39     35.26 o 
  -4  15   3       46.07       17.70     20.35 o 
  -3  15   3       91.60       77.64     27.96 o 
  -2  15   3      109.30      110.63     20.70 o 
  -1  15   3       75.46       85.09     17.36 o 
   0  15   3        5.60       12.91     13.65 o 
   1  15   3       75.97       91.05     18.69 o 
   2  15   3      108.96      167.21     37.57 o 
   3  15   3       91.72       69.97     29.82 o 
   4  15   3       45.76      104.53     34.95 o 
   5  15   3      161.42      122.52     36.13 o 
   6  15   3       42.46       32.09     26.18 o 
  -6  16   3       27.81       21.93     24.40 o 
  -5  16   3       19.58      -30.32     30.32 o 
  -4  16   3       91.16       34.55     21.93 o 
  -3  16   3       73.82       93.30     31.87 o 
  -2  16   3       33.61       32.75     17.81 o 
  -1  16   3       17.75       -0.57     14.79 o 
   0  16   3       32.78       87.66     31.91 o 
   1  16   3       17.93        7.04     21.05 o 
   2  16   3       33.50       54.47     26.93 o 
   3  16   3       74.02       48.37     23.70 o 
   4  16   3       90.97       72.88     30.94 o 
  -1  17   3       81.75       79.74     27.57 o 
   0  17   3       17.67       12.04     23.02 o 
   1  17   3       81.70       56.39     28.06 o 
   0   0   4   150691.66   157240.53   2356.69 o 
   1   0   4      715.82      775.28     16.55 o 
   2   0   4    23831.76    25466.74    394.01 o 
   3   0   4     2182.79     2247.70     39.06 o 
   4   0   4     4182.22     4008.11     79.29 o 
   5   0   4      196.04      185.33     13.60 o 
   6   0   4     5157.01     5059.52    142.17 o 
   7   0   4       10.43        0.08      8.15 o 
   8   0   4     1191.63     1203.90     65.62 o 
   9   0   4      110.11       75.43     20.52 o 
  10   0   4      967.32      865.80     61.62 o 
  11   0   4       13.97       -3.53     16.27 o 
  12   0   4       35.90       25.86     22.61 o 
  13   0   4        8.73       -6.44     19.83 o 
  14   0   4       42.95       52.63     32.01 o 
  15   0   4        4.49       -5.46     25.76 o 
 -15   1   4        1.60      -21.26     27.34 o 
 -14   1   4      121.66       80.36     28.19 o 
 -13   1   4       69.77       94.21     30.86 o 
 -12   1   4      616.32      643.54     58.42 o 
 -11   1   4        4.76       -8.20     15.60 o 
 -10   1   4      304.59      377.44     41.08 o 
  -9   1   4      234.64      183.12     28.09 o 
  -8   1   4      951.04     1022.36     59.60 o 
  -7   1   4      847.65      853.23     33.25 o 
  -6   1   4     4613.55     4522.14     93.42 o 
  -5   1   4      740.46      808.51     28.12 o 
  -4   1   4       17.83       37.01      9.42 o 
  -3   1   4     4152.90     4084.76     75.81 o 
  -2   1   4       35.07       47.81      4.32 o 
  -1   1   4     3625.96     4030.86    101.82 o 
   0   1   4      449.92      484.02     12.60 o 
   1   1   4     3626.67     3796.73     96.51 o 
   2   1   4       35.36       45.74      7.21 o 
   3   1   4     4153.96     4047.64     78.35 o 
   4   1   4       17.31       17.54      5.82 o 
   5   1   4      739.47      772.02     29.00 o 
   6   1   4     4609.00     4563.36    134.26 o 
   7   1   4      849.60      827.66     33.12 o 
   8   1   4      952.37      892.72     37.21 o 
   9   1   4      233.59      254.76     21.91 o 
  10   1   4      306.60      342.72     40.45 o 
  11   1   4        4.77        9.57     18.38 o 
  12   1   4      614.16      687.23     61.10 o 
  13   1   4       69.69       79.00     30.67 o 
  14   1   4      121.98      165.55     37.86 o 
  15   1   4        1.58      -30.81     30.81 o 
 -15   2   4       11.29        8.67     24.20 o 
 -14   2   4        4.67       50.86     28.03 o 
 -13   2   4       28.90       31.76     22.80 o 
 -12   2   4       57.53       87.33     26.45 o 
 -11   2   4      209.53      207.62     33.13 o 
 -10   2   4      103.83      101.90     25.55 o 
  -9   2   4       58.48       43.93     19.54 o 
  -8   2   4      981.19      994.18     99.75 o 
  -7   2   4      430.41      400.25     21.96 o 
  -6   2   4     5146.99     5009.40     99.88 o 
  -5   2   4      271.39      289.89     15.80 o 
  -4   2   4    14975.04    15104.53    244.44 o 
  -3   2   4      458.19      491.11     15.97 o 
  -2   2   4    21651.05    22008.85    409.02 o 
  -1   2   4     3033.54     3147.20     61.09 o 
   0   2   4    33461.55    34566.05    431.02 o 
   1   2   4     3033.76     3209.32     60.79 o 
   2   2   4    21687.58    21899.20    344.68 o 
   3   2   4      456.24      518.89     21.43 o 
   4   2   4    15009.73    15150.62    349.97 o 
   5   2   4      270.56      269.74     11.36 o 
   6   2   4     5155.97     4983.21    134.58 o 
   7   2   4      432.25      388.49     33.54 o 
   8   2   4      978.02      952.21     49.13 o 
   9   2   4       58.89       65.83     13.22 o 
  10   2   4      103.20       89.55     15.79 o 
  11   2   4      208.69      246.81     24.76 o 
  12   2   4       58.09       63.12     27.87 o 
  13   2   4       28.96       54.81     22.23 o 
  14   2   4        4.69       -9.79     25.44 o 
  15   2   4       11.34       17.24     48.91 o 
 -15   3   4       15.35       25.14     24.55 o 
 -14   3   4      285.86      304.11     46.27 o 
 -13   3   4       34.08       24.53     20.11 o 
 -12   3   4      383.97      436.52     48.85 o 
 -11   3   4      108.24       57.37     23.42 o 
 -10   3   4      925.19      911.81     62.18 o 
  -9   3   4      454.57      503.97     43.33 o 
  -8   3   4      424.63      429.11     24.53 o 
  -7   3   4      225.77      221.66     17.01 o 
  -6   3   4      501.90      448.59     20.83 o 
  -5   3   4     2564.62     2558.69     72.43 o 
  -4   3   4     3183.94     3088.06     73.40 o 
  -3   3   4     2817.22     2600.48     64.56 o 
  -2   3   4      679.78      665.80     17.02 o 
  -1   3   4      377.16      377.59     15.42 o 
   0   3   4      262.58      278.20      7.30 o 
   1   3   4      378.77      381.89     33.02 o 
   2   3   4      679.14      718.90     24.20 o 
   3   3   4     2818.93     2722.94     61.11 o 
   4   3   4     3183.58     3121.53     56.40 o 
   5   3   4     2566.78     2576.01     54.59 o 
   6   3   4      502.52      437.56     21.06 o 
   7   3   4      225.36      223.77     14.16 o 
   8   3   4      424.52      447.11     21.46 o 
   9   3   4      454.16      460.62     27.77 o 
  10   3   4      924.51      942.85     52.18 o 
  11   3   4      107.72      109.72     17.91 o 
  12   3   4      384.09      440.89     60.01 o 
  13   3   4       34.03       42.70     18.86 o 
  14   3   4      285.02      359.77     57.45 o 
  15   3   4       15.37       11.87     14.94 o 
 -15   4   4        1.18       -9.49     22.69 o 
 -14   4   4        9.57       -7.58     21.28 o 
 -13   4   4       11.71       67.07     26.75 o 
 -12   4   4      161.27      145.12     31.48 o 
 -11   4   4       32.49       69.89     23.34 o 
 -10   4   4       21.68       20.06     14.91 o 
  -9   4   4      268.27      304.81     34.40 o 
  -8   4   4      478.94      516.76     26.16 o 
  -7   4   4      356.64      356.87     19.91 o 
  -6   4   4     2330.36     2305.52     55.17 o 
  -5   4   4      862.43      813.06     25.60 o 
  -4   4   4     8023.35     8170.57     99.02 o 
  -3   4   4      650.69      622.39     25.62 o 
  -2   4   4    13090.02    12959.77    163.23 o 
  -1   4   4      732.76      721.12     14.91 o 
   0   4   4     1169.44     1158.78     19.39 o 
   1   4   4      730.05      695.58     16.68 o 
   2   4   4    13095.80    13241.60    236.83 o 
   3   4   4      649.21      594.91     33.37 o 
   4   4   4     8033.65     7839.62    113.05 o 
   5   4   4      860.82      828.29     20.60 o 
   6   4   4     2329.55     2280.94     47.54 o 
   7   4   4      357.01      358.22     17.81 o 
   8   4   4      478.79      487.62     25.90 o 
   9   4   4      267.35      263.54     17.82 o 
  10   4   4       22.25       21.11      9.68 o 
  11   4   4       32.45       38.97     11.19 o 
  12   4   4      161.03      156.29     17.78 o 
  13   4   4       11.74        4.73     16.38 o 
  14   4   4        9.59       45.37     21.65 o 
  15   4   4        1.16       -2.02     28.79 o 
 -15   5   4       15.64       -2.43     25.65 o 
 -14   5   4      166.88      150.12     35.18 o 
 -13   5   4       19.26        2.43     18.87 o 
 -12   5   4      212.84      160.75     32.02 o 
 -11   5   4       28.25       29.64     17.68 o 
 -10   5   4     1157.20     1071.07     67.55 o 
  -9   5   4      334.23      345.02     37.02 o 
  -8   5   4     1681.76     1571.65     53.00 o 
  -7   5   4     1667.29     1602.16     45.39 o 
  -6   5   4      521.88      512.08     21.46 o 
  -5   5   4      897.76      878.26     30.20 o 
  -4   5   4     3515.44     3444.32     71.22 o 
  -3   5   4      612.07      627.30     18.70 o 
  -2   5   4       71.93       79.73      6.11 o 
  -1   5   4      893.92      913.63     18.93 o 
   0   5   4     1022.64     1067.98     23.47 o 
   1   5   4      897.36      891.77     19.10 o 
   2   5   4       72.61       89.16     15.31 o 
   3   5   4      611.87      652.11     27.50 o 
   4   5   4     3520.96     3322.84    124.03 o 
   5   5   4      898.19      802.50     22.27 o 
   6   5   4      522.01      510.36     40.03 o 
   7   5   4     1664.91     1667.00     41.17 o 
   8   5   4     1681.21     1666.50     43.91 o 
   9   5   4      333.58      368.64     21.34 o 
  10   5   4     1157.00     1112.22     38.97 o 
  11   5   4       28.47       23.68      9.39 o 
  12   5   4      212.23      216.48     20.00 o 
  13   5   4       19.12       45.90     21.06 o 
  14   5   4      166.84      181.78     54.37 o 
 -14   6   4        2.64        0.64     20.50 o 
 -13   6   4        2.31        2.73     23.43 o 
 -12   6   4       78.60       54.55     22.76 o 
 -11   6   4      113.90      174.15     31.08 o 
 -10   6   4      258.27      262.73     34.86 o 
  -9   6   4      110.67      111.23     23.39 o 
  -8   6   4     1075.28     1073.60     66.85 o 
  -7   6   4      604.83      585.70     48.88 o 
  -6   6   4       28.59       35.05     16.51 o 
  -5   6   4      800.97      901.53     31.52 o 
  -4   6   4      919.70      914.42     26.07 o 
  -3   6   4      110.97      151.24      9.14 o 
  -2   6   4     5772.60     5720.11    108.36 o 
  -1   6   4      309.93      368.75     12.39 o 
   0   6   4     4898.04     4789.25     74.52 o 
   1   6   4      311.59      331.55     11.84 o 
   2   6   4     5770.25     5525.38     67.35 o 
   3   6   4      111.82      127.10     13.67 o 
   4   6   4      914.53      876.25     36.47 o 
   5   6   4      801.87      775.53     21.56 o 
   6   6   4       29.50       32.20     11.21 o 
   7   6   4      602.28      556.84     21.96 o 
   8   6   4     1077.20     1130.19     88.35 o 
   9   6   4      110.22      113.03     13.05 o 
  10   6   4      257.73      248.81     18.57 o 
  11   6   4      114.01      100.43     14.36 o 
  12   6   4       78.45      106.80     22.29 o 
  13   6   4        2.30        9.13     33.18 o 
  14   6   4        2.66        5.89     25.43 o 
 -14   7   4      117.75      132.39     33.84 o 
 -13   7   4       35.11        7.81     19.83 o 
 -12   7   4      155.34      145.78     30.38 o 
 -11   7   4      180.33      196.45     32.09 o 
 -10   7   4      562.84      597.18     51.13 o 
  -9   7   4       26.11       18.93     15.20 o 
  -8   7   4     1727.05     1879.48     86.88 o 
  -7   7   4      118.48      132.95     18.39 o 
  -6   7   4     1180.06     1149.07     33.90 o 
  -5   7   4      357.92      403.83     24.63 o 
  -4   7   4     1721.08     1685.26     39.43 o 
  -3   7   4      120.85      135.65     12.62 o 
  -2   7   4      123.91      122.32      8.47 o 
  -1   7   4     2880.81     2798.33     45.15 o 
   0   7   4      152.57      150.74      9.79 o 
   1   7   4     2876.18     2754.51     49.12 o 
   2   7   4      124.11      113.43      7.23 o 
   3   7   4      120.91      111.72      5.21 o 
   4   7   4     1719.52     1599.23    101.00 o 
   5   7   4      356.09      326.50     14.21 o 
   6   7   4     1182.21     1125.09     33.33 o 
   7   7   4      118.62       98.51     10.00 o 
   8   7   4     1726.65     1707.20     45.26 o 
   9   7   4       26.27       45.72      9.76 o 
  10   7   4      561.99      579.88     40.86 o 
  11   7   4      180.43      189.47     35.43 o 
  12   7   4      155.49      110.18     31.48 o 
  13   7   4       35.23       18.46     21.18 o 
 -13   8   4        1.09        6.15     16.01 o 
 -12   8   4       18.71       -1.23     14.66 o 
 -11   8   4       57.67       48.51     15.30 o 
 -10   8   4      127.04      157.65     21.72 o 
  -9   8   4       64.24       73.81     15.67 o 
  -8   8   4      340.81      345.70     27.32 o 
  -7   8   4       44.24       27.40     11.53 o 
  -6   8   4      763.74      740.15     53.88 o 
  -5   8   4     1747.11     1782.54     44.00 o 
  -4   8   4      456.85      453.09     19.77 o 
  -3   8   4      370.53      360.98     15.37 o 
  -2   8   4     1104.52     1056.04     26.11 o 
  -1   8   4      408.49      408.34     15.07 o 
   0   8   4     2944.89     2817.58     53.92 o 
   1   8   4      410.05      427.33     22.53 o 
   2   8   4     1103.76     1052.14     26.06 o 
   3   8   4      369.94      351.68     11.18 o 
   4   8   4      459.07      439.63     29.47 o 
   5   8   4     1744.88     1717.77     58.01 o 
   6   8   4      764.67      766.16     25.87 o 
   7   8   4       43.70       43.13      7.47 o 
   8   8   4      340.01      335.31     19.92 o 
   9   8   4       63.91       36.35     24.34 o 
  10   8   4      126.94       99.19     30.05 o 
  11   8   4       57.68       42.98     28.60 o 
  12   8   4       18.82       46.44     27.67 o 
  13   8   4        1.05       -9.64     21.15 o 
 -12   9   4      279.07      319.94    114.98 o 
 -11   9   4      110.55      117.42     21.12 o 
 -10   9   4      153.21      160.88     22.63 o 
  -9   9   4       24.52        4.53     12.88 o 
  -8   9   4      274.21      267.97     24.60 o 
  -7   9   4       14.86       12.17     11.47 o 
  -6   9   4     1394.31     1421.23     53.77 o 
  -5   9   4      157.81      172.22     18.67 o 
  -4   9   4      123.90      126.63     11.95 o 
  -3   9   4      401.34      389.27     16.93 o 
  -2   9   4     1231.10     1206.58     34.81 o 
  -1   9   4      164.44      178.95     11.10 o 
   0   9   4      103.63      109.89     11.74 o 
   1   9   4      164.44      157.70     10.87 o 
   2   9   4     1230.03     1231.29     30.64 o 
   3   9   4      399.31      407.69     13.37 o 
   4   9   4      124.26      137.93      7.04 o 
   5   9   4      159.13      153.26      9.82 o 
   6   9   4     1393.27     1277.70     42.39 o 
   7   9   4       14.90       -4.47     22.10 o 
   8   9   4      274.73      329.75     45.04 o 
   9   9   4       24.62       18.90     24.37 o 
  10   9   4      153.25      133.01     34.48 o 
  11   9   4      110.50       59.28     31.31 o 
  12   9   4      278.80      395.50     57.39 o 
 -12  10   4        8.38       36.49     26.52 o 
 -11  10   4       11.35       23.01     22.65 o 
 -10  10   4       52.32       85.52     28.13 o 
  -9  10   4       85.61      111.10     23.61 o 
  -8  10   4       22.83       27.05     29.54 o 
  -7  10   4       73.14       52.46     13.51 o 
  -6  10   4      948.12     1015.13     46.11 o 
  -5  10   4      152.72      185.67     20.57 o 
  -4  10   4     1163.67     1182.44     47.13 o 
  -3  10   4      800.63      809.99     31.31 o 
  -2  10   4      313.50      296.82     31.37 o 
  -1  10   4     1284.41     1310.22     37.54 o 
   0  10   4      798.94      776.02     26.78 o 
   1  10   4     1281.10     1293.41     34.56 o 
   2  10   4      314.42      286.92     17.41 o 
   3  10   4      798.25      813.53     34.31 o 
   4  10   4     1163.05     1118.07     87.13 o 
   5  10   4      151.46      155.36     31.33 o 
   6  10   4      947.54      951.75     71.16 o 
   7  10   4       72.98       50.81     21.66 o 
   8  10   4       22.83        8.64     22.04 o 
   9  10   4       85.66      129.32     32.90 o 
  10  10   4       52.36        6.63     23.77 o 
  11  10   4       11.35       22.04     27.12 o 
  12  10   4        8.29       35.73     31.09 o 
 -11  11   4        4.72       83.22     34.82 o 
 -10  11   4      101.27       75.69     30.62 o 
  -9  11   4       80.81      124.15     21.36 o 
  -8  11   4      158.08      180.01     22.58 o 
  -7  11   4       79.46       77.33     16.60 o 
  -6  11   4      289.20      269.81     46.53 o 
  -5  11   4       50.60       78.36     15.58 o 
  -4  11   4      110.57      119.99     17.39 o 
  -3  11   4      299.04      264.61     19.20 o 
  -2  11   4       60.46       66.67     14.70 o 
  -1  11   4       97.43      101.18     15.63 o 
   0  11   4     1010.95      962.23     42.00 o 
   1  11   4       98.09       75.66     13.69 o 
   2  11   4       59.84       54.87     18.00 o 
   3  11   4      300.00      307.41     26.72 o 
   4  11   4      110.71      170.30     31.76 o 
   5  11   4       50.46       35.90     22.67 o 
   6  11   4      290.23      301.51     43.07 o 
   7  11   4       79.43      115.28     29.06 o 
   8  11   4      157.86      166.40     36.46 o 
   9  11   4       80.63       63.37     35.03 o 
  10  11   4      101.30       84.00     30.25 o 
  11  11   4        4.84        8.70     21.69 o 
 -10  12   4       60.41      106.19     34.80 o 
  -9  12   4       46.98       51.93     24.03 o 
  -8  12   4       89.17       95.95     19.45 o 
  -7  12   4      145.37      173.39     22.42 o 
  -6  12   4      164.16      149.49     25.98 o 
  -5  12   4       31.66       40.09     14.48 o 
  -4  12   4      357.33      329.33     41.57 o 
  -3  12   4      489.70      552.35     28.22 o 
  -2  12   4      486.06      472.65     51.93 o 
  -1  12   4      429.84      498.68     52.16 o 
   0  12   4     1012.93      990.01     44.84 o 
   1  12   4      430.45      474.32     30.58 o 
   2  12   4      484.51      503.45     31.23 o 
   3  12   4      488.50      495.56     50.60 o 
   4  12   4      357.57      347.91     45.33 o 
   5  12   4       31.35        6.59     21.53 o 
   6  12   4      164.05      180.02     35.06 o 
   7  12   4      145.26      132.91     37.42 o 
   8  12   4       88.85      121.80     35.86 o 
   9  12   4       47.10      121.53     40.06 o 
  10  12   4       60.24       72.47     30.44 o 
  -9  13   4       31.46       32.69     30.14 o 
  -8  13   4       45.94       47.28     23.84 o 
  -7  13   4        3.71        0.32     20.23 o 
  -6  13   4       70.74       67.23     16.37 o 
  -5  13   4       77.52       66.89     15.93 o 
  -4  13   4       33.70       57.17     15.65 o 
  -3  13   4       27.51       43.55     16.15 o 
  -2  13   4       82.45       72.76     22.28 o 
  -1  13   4      108.41      121.15     19.30 o 
   0  13   4        2.81       13.23     17.89 o 
   1  13   4      108.97       85.35     15.52 o 
   2  13   4       82.49      101.71     17.68 o 
   3  13   4       27.76       18.09     19.83 o 
   4  13   4       33.65       53.03     23.32 o 
   5  13   4       77.61       73.72     25.82 o 
   6  13   4       70.95       46.55     23.36 o 
   7  13   4        3.65       12.53     22.96 o 
   8  13   4       46.12       25.21     26.27 o 
   9  13   4       31.54       -6.92     29.33 o 
  -8  14   4      100.53      100.67     33.36 o 
  -7  14   4       85.41      104.07     32.00 o 
  -6  14   4       58.36       14.63     21.85 o 
  -5  14   4      138.77      126.04     32.25 o 
  -4  14   4      122.86      128.54     19.63 o 
  -3  14   4      127.44      127.35     21.49 o 
  -2  14   4      397.71      441.87     34.25 o 
  -1  14   4       91.18       99.56     39.23 o 
   0  14   4      252.26      263.20     26.18 o 
   1  14   4       90.50       91.04     18.59 o 
   2  14   4      398.32      444.70     32.63 o 
   3  14   4      127.52      177.03     38.39 o 
   4  14   4      122.73      114.89     32.98 o 
   5  14   4      139.08      155.63     38.10 o 
   6  14   4       58.25       46.29     24.84 o 
   7  14   4       85.34       98.00     35.69 o 
  -7  15   4       11.41       46.75     31.95 o 
  -6  15   4        8.49      -18.61     21.41 o 
  -5  15   4        5.98       33.14     26.30 o 
  -4  15   4       91.32       45.51     25.34 o 
  -3  15   4       59.70       44.33     24.89 o 
  -2  15   4       29.24       59.75     14.24 o 
  -1  15   4       27.41        9.83     28.98 o 
   0  15   4        4.38       20.84     20.28 o 
   1  15   4       27.40       -9.80     21.40 o 
   2  15   4       29.34       46.62     27.72 o 
   3  15   4       59.49       92.40     30.45 o 
   4  15   4       91.37       87.99     35.49 o 
   5  15   4        6.11      -27.32     27.32 o 
   6  15   4        8.34       11.46     24.24 o 
  -5  16   4       45.39       14.73     19.16 o 
  -4  16   4      108.04      155.08     35.87 o 
  -2  16   4      142.00      114.94     33.34 o 
  -1  16   4       61.65       63.40     27.28 o 
   0  16   4       15.94        7.57     20.10 o 
   1  16   4       61.90       94.64     30.63 o 
   2  16   4      142.25      193.77     40.08 o 
   3  16   4       37.71       56.00     30.62 o 
   4  16   4      108.03      229.95     44.63 o 
  -1  17   4       16.62       -8.52     24.79 o 
   1   0   5     9849.19    10057.44    195.99 o 
   2   0   5      819.16      779.34     17.84 o 
   3   0   5       32.51       37.08      6.70 o 
   4   0   5        1.39        0.08      4.65 o 
   5   0   5      225.28      195.06     14.46 o 
   6   0   5      425.46      425.84     29.62 o 
   7   0   5      267.16      246.74     18.90 o 
   8   0   5      769.28      834.07     54.60 o 
   9   0   5     1585.66     1634.21     83.72 o 
  10   0   5      313.27      374.98     42.76 o 
  11   0   5      239.84      225.28     34.73 o 
  12   0   5      348.68      303.46     43.24 o 
  13   0   5        2.73       33.67     23.10 o 
  14   0   5       12.63       37.36     29.89 o 
  15   0   5        0.17       30.77     29.21 o 
 -15   1   5      106.42      115.32     35.94 o 
 -14   1   5       13.68        0.45     22.54 o 
 -13   1   5      332.97      258.22     43.28 o 
 -12   1   5       42.14       33.12     22.02 o 
 -11   1   5      648.36      725.82     60.60 o 
 -10   1   5      584.74      670.28     54.07 o 
  -9   1   5      461.64      461.88     43.78 o 
  -8   1   5      264.34      280.17     32.76 o 
  -7   1   5     4878.96     4817.95    260.48 o 
  -6   1   5      921.86      853.76     41.23 o 
  -5   1   5     4078.20     4107.33    135.46 o 
  -4   1   5      831.99      776.78     44.91 o 
  -3   1   5     1279.31     1305.75     32.41 o 
  -2   1   5      861.17      886.93     22.26 o 
  -1   1   5      969.97     1002.20     27.66 o 
   0   1   5     4185.62     4245.67     52.70 o 
   1   1   5      969.61      993.09     18.99 o 
   2   1   5      864.52      837.80     40.22 o 
   3   1   5     1285.23     1336.75     52.26 o 
   4   1   5      834.57      760.56     22.26 o 
   5   1   5     4069.76     4011.42     81.77 o 
   6   1   5      917.21      905.94     46.61 o 
   7   1   5     4884.13     4813.08    153.08 o 
   8   1   5      262.92      217.80     28.77 o 
   9   1   5      462.45      430.64     41.50 o 
  10   1   5      583.09      570.24     51.20 o 
  11   1   5      647.74      702.04     59.56 o 
  12   1   5       42.40       17.30     23.37 o 
  13   1   5      332.70      315.68     45.81 o 
  14   1   5       13.70       26.32     26.37 o 
  15   1   5      106.44      154.75     41.62 o 
 -15   2   5        7.47      -22.09     22.09 o 
 -14   2   5       81.29      101.31     34.99 o 
 -13   2   5        8.18       23.50     22.68 o 
 -12   2   5      158.20      181.21     34.04 o 
 -11   2   5       91.49      101.45     24.55 o 
 -10   2   5      395.86      417.14     43.16 o 
  -9   2   5      382.81      408.80     40.61 o 
  -8   2   5      784.77      791.74     33.98 o 
  -7   2   5     1396.02     1447.83     44.68 o 
  -6   2   5     1106.14     1082.46     35.20 o 
  -5   2   5     2570.39     2557.98     57.91 o 
  -4   2   5      117.73      113.47      9.27 o 
  -3   2   5     2517.48     2638.28     70.01 o 
  -2   2   5     4251.22     4491.74     84.83 o 
  -1   2   5     2226.59     2227.91     36.37 o 
   0   2   5     2884.99     2883.60     44.46 o 
   1   2   5     2236.05     2152.57     46.00 o 
   2   2   5     4257.77     4375.20    119.80 o 
   3   2   5     2494.43     2521.22     86.04 o 
   4   2   5      118.72      137.09     12.91 o 
   5   2   5     2566.63     2541.39     51.30 o 
   6   2   5     1107.21     1133.98     56.37 o 
   7   2   5     1398.81     1365.30     47.66 o 
   8   2   5      782.90      832.21     55.34 o 
   9   2   5      380.34      351.55     38.14 o 
  10   2   5      396.92      377.01     42.92 o 
  11   2   5       91.68      155.23     31.46 o 
  12   2   5      158.55      151.73     34.60 o 
  13   2   5        8.18       26.66     16.01 o 
  14   2   5       81.11      104.50     24.43 o 
  15   2   5        7.51       35.19     19.34 o 
 -15   3   5      113.12      138.92     36.19 o 
 -14   3   5       25.04       60.20     28.39 o 
 -13   3   5      257.12      278.73     42.86 o 
 -12   3   5      112.43      158.61     32.18 o 
 -11   3   5      549.93      593.09     53.99 o 
 -10   3   5        0.87       24.48     19.41 o 
  -9   3   5     1151.24     1177.94     68.71 o 
  -8   3   5      507.41      527.77     26.96 o 
  -7   3   5      164.13      193.20     15.42 o 
  -6   3   5     1195.80     1264.05     37.56 o 
  -5   3   5      643.79      653.21     23.15 o 
  -4   3   5     3322.79     3290.43    197.75 o 
  -3   3   5     4736.14     4691.41    135.32 o 
  -2   3   5     2968.97     2841.78     83.72 o 
  -1   3   5      482.54      465.20     12.72 o 
   0   3   5       49.41       45.03      4.16 o 
   1   3   5      484.70      470.40     18.09 o 
   2   3   5     2957.60     2724.93     59.00 o 
   3   3   5     4733.91     4656.60     92.51 o 
   4   3   5     3322.77     3297.72     60.69 o 
   5   3   5      643.71      691.35     45.50 o 
   6   3   5     1193.38     1170.17     42.63 o 
   7   3   5      165.32      156.09     26.91 o 
   8   3   5      504.31      516.02     30.85 o 
   9   3   5     1153.47     1124.90     49.14 o 
  10   3   5        0.89      -14.32     14.32 o 
  11   3   5      548.64      595.55     39.76 o 
  12   3   5      112.19      127.54     38.95 o 
  13   3   5      257.08      338.66     55.42 o 
  14   3   5       25.06       -1.91     15.51 o 
  15   3   5      113.20       90.54     24.10 o 
 -15   4   5        1.17       -0.60     21.46 o 
 -14   4   5       57.75       47.45     26.89 o 
 -13   4   5       57.77       69.39     29.59 o 
 -12   4   5       47.99      117.30     31.82 o 
 -11   4   5       34.30       29.49     18.88 o 
 -10   4   5      327.95      267.99     35.65 o 
  -9   4   5       85.20       60.20     20.68 o 
  -8   4   5      599.16      574.47     27.23 o 
  -7   4   5     1255.32     1309.44     40.37 o 
  -6   4   5      247.26      257.45     14.99 o 
  -5   4   5     3090.11     3091.83     63.88 o 
  -4   4   5     2928.30     2843.34     69.48 o 
  -3   4   5     8093.74     7946.59    112.34 o 
  -2   4   5      476.88      385.41     17.64 o 
  -1   4   5      872.46      787.11     25.28 o 
   0   4   5     3317.67     3289.29     43.23 o 
   1   4   5      883.06      742.91     16.82 o 
   2   4   5      478.25      403.24     19.16 o 
   3   4   5     8108.21     7746.40    142.17 o 
   4   4   5     2935.69     2900.30     69.46 o 
   5   4   5     3091.63     3192.35     77.64 o 
   6   4   5      248.88      256.29     20.56 o 
   7   4   5     1252.37     1224.21     47.52 o 
   8   4   5      596.23      553.33     23.51 o 
   9   4   5       84.56       90.98     30.83 o 
  10   4   5      328.58      328.12     28.38 o 
  11   4   5       34.40       59.78     17.79 o 
  12   4   5       47.90       73.13     20.26 o 
  13   4   5       57.91      108.56     26.55 o 
  14   4   5       57.72       66.28     24.43 o 
  15   4   5        1.16       26.39     28.89 o 
 -15   5   5       61.02       49.05     27.02 o 
 -14   5   5        7.16       24.45     23.43 o 
 -13   5   5       89.14      107.21     30.73 o 
 -12   5   5       26.20        3.05     18.74 o 
 -11   5   5      310.72      279.06     38.49 o 
 -10   5   5       49.52       51.24     21.01 o 
  -9   5   5     1046.53     1017.84     64.14 o 
  -8   5   5      553.62      457.22     23.85 o 
  -7   5   5      353.45      354.83     19.12 o 
  -6   5   5      325.02      319.12     28.30 o 
  -5   5   5      299.55      328.55     17.30 o 
  -4   5   5     2250.59     2188.09     59.32 o 
  -3   5   5      315.93      294.90     11.84 o 
  -2   5   5     4720.52     4545.51     61.21 o 
  -1   5   5      383.16      384.01     14.65 o 
   0   5   5      825.50      791.73     19.21 o 
   1   5   5      384.53      370.83      9.37 o 
   2   5   5     4713.88     4332.21     88.65 o 
   3   5   5      317.06      297.76     18.64 o 
   4   5   5     2246.94     2163.99    102.47 o 
   5   5   5      299.59      282.84     20.65 o 
   6   5   5      323.85      330.79     23.99 o 
   7   5   5      355.48      359.66     17.30 o 
   8   5   5      555.14      542.06     23.19 o 
   9   5   5     1044.14     1012.44     45.88 o 
  10   5   5       49.03       47.85     14.00 o 
  11   5   5      311.13      287.61     29.31 o 
  12   5   5       25.96       44.36     17.63 o 
  13   5   5       89.55       59.28     34.78 o 
  14   5   5        7.13        4.84     19.33 o 
 -14   6   5       57.61       56.75     27.38 o 
 -13   6   5        9.92       32.30     21.35 o 
 -12   6   5       37.60        9.74     19.76 o 
 -11   6   5       93.38       59.62     22.46 o 
 -10   6   5      163.45      178.75     30.12 o 
  -9   6   5      592.58      489.42     44.87 o 
  -8   6   5      192.69      199.50     19.28 o 
  -7   6   5      579.30      562.00     28.63 o 
  -6   6   5      552.80      574.24     25.69 o 
  -5   6   5      763.86      819.50     29.36 o 
  -4   6   5      569.30      586.67     22.83 o 
  -3   6   5     5817.48     5826.95     90.98 o 
  -2   6   5      180.29      172.03      8.81 o 
  -1   6   5     6870.16     6543.83    116.55 o 
   0   6   5      373.52      312.45     12.25 o 
   1   6   5     6878.93     6526.33     93.82 o 
   2   6   5      181.62      187.04     27.22 o 
   3   6   5     5830.14     5666.17    115.19 o 
   4   6   5      571.52      531.76     27.81 o 
   5   6   5      761.38      728.77     34.32 o 
   6   6   5      549.26      508.67     30.36 o 
   7   6   5      578.76      539.87     20.68 o 
   8   6   5      194.62      185.29     13.91 o 
   9   6   5      592.43      590.55     25.71 o 
  10   6   5      162.60      167.47     23.63 o 
  11   6   5       93.37       78.11     20.56 o 
  12   6   5       37.58       41.07     17.73 o 
  13   6   5        9.96        6.70     17.13 o 
  14   6   5       57.79       52.73     23.73 o 
 -14   7   5        1.22      -25.39     25.39 o 
 -13   7   5       84.60       69.07     23.47 o 
 -12   7   5       81.19       95.10     28.22 o 
 -11   7   5       93.83      112.58     26.73 o 
 -10   7   5       76.64       72.00     23.67 o 
  -9   7   5      502.30      477.11     44.67 o 
  -8   7   5      247.18      276.37     34.37 o 
  -7   7   5      520.63      505.63     43.07 o 
  -6   7   5      408.02      380.57     22.51 o 
  -5   7   5      732.00      704.35     24.46 o 
  -4   7   5      357.34      374.50     16.74 o 
  -3   7   5       79.64       76.36      7.01 o 
  -2   7   5     2685.48     2587.97     59.93 o 
  -1   7   5      143.21      135.79     10.01 o 
   0   7   5     2046.00     1948.15     61.56 o 
   1   7   5      144.14      149.51     14.09 o 
   2   7   5     2686.49     2283.44    116.59 o 
   3   7   5       79.16       87.54     20.82 o 
   4   7   5      355.81      369.30     24.14 o 
   5   7   5      734.29      734.56     84.97 o 
   6   7   5      407.42      433.13     28.97 o 
   7   7   5      519.52      476.11     20.88 o 
   8   7   5      245.69      248.12     14.93 o 
   9   7   5      502.30      481.24     35.61 o 
  10   7   5       76.80       79.30     32.45 o 
  11   7   5       94.12       87.84     33.01 o 
  12   7   5       81.33      116.23     23.92 o 
  13   7   5       84.49      116.00     35.93 o 
 -13   8   5       10.46       26.05     21.85 o 
 -12   8   5       48.19       40.03     23.13 o 
 -11   8   5       77.59       80.37     19.20 o 
 -10   8   5       31.94       60.22     16.13 o 
  -9   8   5      137.12      140.37     20.94 o 
  -8   8   5       25.96       63.20     15.12 o 
  -7   8   5     1029.65     1037.45     46.26 o 
  -6   8   5      188.02      174.89     13.87 o 
  -5   8   5      820.65      845.05     28.20 o 
  -4   8   5      971.37      969.90     29.45 o 
  -3   8   5     2624.28     2634.82     53.46 o 
  -2   8   5      231.30      229.20     11.63 o 
  -1   8   5     4995.57     5132.13     80.60 o 
   0   8   5      146.68      145.54     18.00 o 
   1   8   5     4992.13     4990.71     79.67 o 
   2   8   5      233.52      231.85      7.78 o 
   3   8   5     2617.85     2657.13    107.92 o 
   4   8   5      968.78      961.16     61.53 o 
   5   8   5      820.90      938.49     63.33 o 
   6   8   5      187.82      222.88     33.47 o 
   7   8   5     1028.88     1061.31     72.32 o 
   8   8   5       26.32       18.82     19.52 o 
   9   8   5      137.51      163.86     35.36 o 
  10   8   5       31.99       73.12     28.09 o 
  11   8   5       77.29       36.47     26.45 o 
  12   8   5       48.25      115.51     34.18 o 
  13   8   5       10.40       11.18     24.69 o 
 -12   9   5       61.87       44.21     18.18 o 
 -11   9   5      161.78      184.52     25.52 o 
 -10   9   5      140.16      153.04     22.10 o 
  -9   9   5       28.23       27.57     13.95 o 
  -8   9   5       84.02       80.29     16.25 o 
  -7   9   5      265.37      208.79     42.40 o 
  -6   9   5      256.66      266.73     23.93 o 
  -5   9   5      175.13      161.62     18.39 o 
  -4   9   5      883.95      884.41     29.23 o 
  -3   9   5      209.25      204.95     12.57 o 
  -2   9   5      700.00      715.34     21.77 o 
  -1   9   5      383.10      378.76     18.23 o 
   0   9   5     1079.23     1016.88     39.05 o 
   1   9   5      381.79      364.92     15.49 o 
   2   9   5      703.71      681.28     20.11 o 
   3   9   5      208.03      190.47     29.61 o 
   4   9   5      880.94      994.12     65.67 o 
   5   9   5      175.28      229.06     35.43 o 
   6   9   5      255.68      291.54     41.25 o 
   7   9   5      265.46      271.13     40.72 o 
   8   9   5       84.05      104.05     31.64 o 
   9   9   5       28.39        2.96     18.93 o 
  10   9   5      140.23       97.74     31.64 o 
  11   9   5      161.82      224.50     44.32 o 
  12   9   5       62.14       48.93     27.67 o 
 -12  10   5       49.13       63.21     28.24 o 
 -11  10   5       19.36        6.80     12.55 o 
 -10  10   5       39.73       24.31     14.66 o 
  -9  10   5       52.16       34.79     14.88 o 
  -8  10   5       83.12       54.04     15.91 o 
  -7  10   5      166.48      188.33     22.37 o 
  -6  10   5      215.19      222.90     23.14 o 
  -5  10   5     1821.19     1803.94     62.21 o 
  -4  10   5        6.68        4.42     14.98 o 
  -3  10   5      525.45      575.10     32.18 o 
  -2  10   5       48.64       46.74     12.50 o 
  -1  10   5     1497.55     1587.53     41.54 o 
   0  10   5      266.30      256.59     15.18 o 
   1  10   5     1494.79     1510.33     37.08 o 
   2  10   5       49.22       61.12      6.83 o 
   3  10   5      523.99      455.51     12.32 o 
   4  10   5        6.32        1.14     18.82 o 
   5  10   5     1820.47     1958.30    102.07 o 
   6  10   5      216.24      208.15     36.87 o 
   7  10   5      166.09      186.65     36.30 o 
   8  10   5       83.05      117.65     32.28 o 
   9  10   5       51.89       53.18     27.36 o 
  10  10   5       39.64       37.40     28.67 o 
  11  10   5       19.40        5.78     28.42 o 
 -11  11   5      120.89      105.54     35.57 o 
 -10  11   5       46.84       41.43     27.62 o 
  -9  11   5       85.78       97.64     22.24 o 
  -8  11   5      197.19      227.30     25.58 o 
  -7  11   5      153.16      158.52     21.39 o 
  -6  11   5      346.00      330.35     28.07 o 
  -5  11   5      190.61      219.38     22.96 o 
  -4  11   5      190.79      165.85     20.08 o 
  -3  11   5      207.08      229.13     18.18 o 
  -2  11   5      353.81      304.34     24.92 o 
  -1  11   5        4.51        7.74      9.04 o 
   0  11   5      212.59      221.43     33.65 o 
   1  11   5        4.33        9.72     10.58 o 
   2  11   5      352.00      323.06     15.60 o 
   3  11   5      207.56      193.18     33.37 o 
   4  11   5      190.91      225.19     35.76 o 
   5  11   5      190.01      240.11     40.06 o 
   6  11   5      345.50      409.97     50.37 o 
   7  11   5      153.00      163.92     34.22 o 
   8  11   5      197.78      175.96     38.31 o 
   9  11   5       86.16       96.80     30.49 o 
  10  11   5       46.94       -0.78     23.64 o 
  11  11   5      120.42      145.39     40.43 o 
 -10  12   5       73.79      101.52     34.97 o 
  -9  12   5       98.02      169.45     39.53 o 
  -8  12   5      123.76      103.49     20.31 o 
  -7  12   5       56.69       45.95     17.73 o 
  -6  12   5       43.15       63.92     15.98 o 
  -5  12   5      182.35      150.74     20.24 o 
  -4  12   5       23.90       21.85     12.23 o 
  -3  12   5      377.46      419.74     29.60 o 
  -2  12   5      311.84      302.39     25.98 o 
  -1  12   5      535.54      539.85     33.44 o 
   0  12   5       45.12       56.49     13.86 o 
   1  12   5      536.91      605.15     34.00 o 
   2  12   5      310.63      305.68     24.36 o 
   3  12   5      378.12      348.86     45.67 o 
   4  12   5       24.44       33.05     25.09 o 
   5  12   5      181.63      153.81     33.89 o 
   6  12   5       43.39       25.95     23.50 o 
   7  12   5       56.53       51.05     25.18 o 
   8  12   5      123.88      122.83     35.49 o 
   9  12   5       98.07      119.89     36.35 o 
  10  12   5       73.81       70.10     33.06 o 
  -9  13   5      107.59      166.47     40.74 o 
  -8  13   5       30.32       46.43     27.21 o 
  -7  13   5      143.04      121.42     31.02 o 
  -6  13   5       73.92       64.80     16.15 o 
  -5  13   5      124.55      126.09     19.80 o 
  -4  13   5      161.77      196.15     31.15 o 
  -3  13   5       25.08       22.39     13.31 o 
  -2  13   5       64.29       57.00     16.05 o 
  -1  13   5       11.01       21.08     13.28 o 
   0  13   5      206.05      219.84     23.36 o 
   1  13   5       10.90       25.68     12.58 o 
   2  13   5       63.68       42.06     12.98 o 
   3  13   5       25.13       17.98     20.09 o 
   4  13   5      162.25      188.57     38.06 o 
   5  13   5      124.60       74.87     27.89 o 
   6  13   5       74.22       97.69     34.36 o 
   7  13   5      143.25      133.64     35.81 o 
   8  13   5       30.19       -1.43     22.77 o 
  -8  14   5       52.29      122.47     36.94 o 
  -7  14   5      102.75      129.41     35.09 o 
  -6  14   5       69.34       64.21     25.44 o 
  -5  14   5       37.83       49.24     23.88 o 
  -4  14   5      181.09      180.72     33.35 o 
  -3  14   5      109.31       96.54     18.91 o 
  -2  14   5       46.82       55.32     16.52 o 
  -1  14   5      144.65      142.51     21.79 o 
   0  14   5       85.29       44.96     14.56 o 
   1  14   5      145.23      167.23     21.62 o 
   2  14   5       46.99       25.44     25.48 o 
   3  14   5      109.18      135.37     34.92 o 
   4  14   5      180.85      204.60     39.07 o 
   5  14   5       37.93       51.92     27.42 o 
   6  14   5       69.21       96.51     31.29 o 
   7  14   5      102.87      113.54     33.76 o 
  -7  15   5       29.63        5.63     20.42 o 
  -6  15   5        0.29       -4.37     24.25 o 
  -5  15   5       20.76       61.90     25.91 o 
  -4  15   5       24.84       46.07     24.50 o 
  -3  15   5       95.49      131.40     46.59 o 
  -2  15   5      124.03      134.08     18.12 o 
  -1  15   5       39.09        0.78     22.22 o 
   0  15   5        1.46       32.86     25.93 o 
   1  15   5       39.04        7.84     23.58 o 
   2  15   5      124.25      103.06     33.14 o 
   3  15   5       95.13       88.78     32.48 o 
   4  15   5       24.91       33.30     23.29 o 
   5  15   5       20.80       20.05     25.34 o 
  -1  16   5       13.82        0.36     22.77 o 
   0  16   5       52.94       71.02     29.26 o 
   1  16   5       13.66       -8.81     22.95 o 
   2  16   5       92.91       54.11     30.32 o 
   3  16   5      101.22      131.46     38.21 o 
   0   0   6     5708.77     5784.08    100.35 o 
   1   0   6      489.90      478.32     12.89 o 
   2   0   6     4204.22     4319.69     64.53 o 
   3   0   6      670.03      626.81     43.10 o 
   4   0   6       28.05       16.69      5.24 o 
   5   0   6      429.76      397.34     20.19 o 
   6   0   6      221.82      229.84     21.88 o 
   7   0   6     2307.98     2368.90    128.45 o 
   8   0   6      163.31      167.60     27.00 o 
   9   0   6      181.92      148.62     27.35 o 
  10   0   6       23.58       14.19     20.32 o 
  11   0   6      505.96      536.85     53.32 o 
  12   0   6       11.85       20.34     19.49 o 
  13   0   6      324.85      314.06     45.90 o 
  14   0   6       10.14       -3.79     19.88 o 
  15   0   6       62.09       97.36     48.43 o 
  16   0   6        3.09      -25.17     25.17 o 
 -15   1   6        1.20       -0.64     26.40 o 
 -14   1   6       42.64       27.88     26.60 o 
 -13   1   6       12.30       31.26     26.44 o 
 -12   1   6       72.27       52.22     22.20 o 
 -11   1   6      302.63      288.82     40.33 o 
 -10   1   6       43.44       54.77     21.77 o 
  -9   1   6     1266.64     1269.34     73.00 o 
  -8   1   6      478.23      395.64     38.90 o 
  -7   1   6     1550.33     1478.09     47.14 o 
  -6   1   6      828.18      917.40     43.13 o 
  -5   1   6     6513.78     6161.40    158.33 o 
  -4   1   6      174.82      213.20     10.35 o 
  -3   1   6     6157.42     6146.08    210.97 o 
  -2   1   6      832.40      928.96     20.08 o 
  -1   1   6    30933.65    31234.46    392.24 o 
   0   1   6     5905.82     6167.79     82.46 o 
   1   1   6    30981.55    31120.07    341.54 o 
   2   1   6      832.12      940.08     40.05 o 
   3   1   6     6154.32     6161.58    146.53 o 
   4   1   6      174.52      211.10     14.88 o 
   5   1   6     6532.33     6373.93    120.78 o 
   6   1   6      826.38      868.83     32.99 o 
   7   1   6     1552.63     1560.48     50.99 o 
   8   1   6      478.54      498.24     43.88 o 
   9   1   6     1265.17     1166.19     71.15 o 
  10   1   6       43.17       43.70     23.16 o 
  11   1   6      303.07      307.58     41.96 o 
  12   1   6       72.12      133.58     34.31 o 
  13   1   6       12.36       29.29     37.83 o 
  14   1   6       42.69       34.95     17.88 o 
  15   1   6        1.20       15.35     53.06 o 
 -15   2   6      142.31      163.26     36.95 o 
 -14   2   6       22.46       60.81     30.53 o 
 -13   2   6      281.22      384.87     50.11 o 
 -12   2   6       48.80       55.15     28.61 o 
 -11   2   6      743.89      710.38     59.15 o 
 -10   2   6      170.11      122.00     26.32 o 
  -9   2   6      406.11      429.44     41.44 o 
  -8   2   6      129.63      154.16     16.09 o 
  -7   2   6      999.70      959.16     41.43 o 
  -6   2   6      309.96      247.35     31.62 o 
  -5   2   6      465.23      426.23     24.09 o 
  -4   2   6     4587.19     4371.51     99.65 o 
  -3   2   6      353.71      351.81      9.64 o 
  -2   2   6     2302.59     2289.37     51.92 o 
  -1   2   6      949.49      996.49     19.14 o 
   0   2   6      742.07      778.36     16.28 o 
   1   2   6      949.85      955.70     27.57 o 
   2   2   6     2303.40     2146.82     88.00 o 
   3   2   6      350.92      332.53     14.80 o 
   4   2   6     4587.56     4260.36    107.69 o 
   5   2   6      462.83      430.87     26.96 o 
   6   2   6      311.58      272.14     19.96 o 
   7   2   6      996.70      918.02     38.53 o 
   8   2   6      129.38      152.97     33.68 o 
   9   2   6      408.00      385.21     28.43 o 
  10   2   6      169.94      168.43     21.78 o 
  11   2   6      745.26      864.01     46.66 o 
  12   2   6       48.58       23.53     15.32 o 
  13   2   6      281.00      340.84     33.67 o 
  14   2   6       22.48       30.69     35.77 o 
  15   2   6      142.18      159.09     39.37 o 
 -15   3   6        1.11       28.66     29.22 o 
 -14   3   6       66.35       70.35     31.09 o 
 -13   3   6       92.90       59.20     26.61 o 
 -12   3   6       94.48      153.64     33.64 o 
 -11   3   6       67.00       93.58     26.10 o 
 -10   3   6      445.49      389.95     42.88 o 
  -9   3   6      113.08      125.20     24.98 o 
  -8   3   6      346.43      355.79     21.80 o 
  -7   3   6     2684.52     2708.97     66.01 o 
  -6   3   6      435.79      439.81     20.55 o 
  -5   3   6     6786.05     6581.06    120.24 o 
  -4   3   6     2444.84     2619.37    118.31 o 
  -3   3   6    10866.83    10275.00    258.39 o 
  -2   3   6     4344.03     4487.21     89.96 o 
  -1   3   6     9146.39     9326.78    126.24 o 
   0   3   6     1675.05     1500.06     39.66 o 
   1   3   6     9133.81     9126.15    155.44 o 
   2   3   6     4339.02     4466.30     87.65 o 
   3   3   6    10894.72    10317.18    180.01 o 
   4   3   6     2441.82     2565.45     51.99 o 
   5   3   6     6794.42     6530.48    129.94 o 
   6   3   6      434.70      450.66     26.15 o 
   7   3   6     2690.40     2710.28     74.80 o 
   8   3   6      347.49      312.77     25.12 o 
   9   3   6      113.59      105.61     17.66 o 
  10   3   6      445.25      473.88     51.59 o 
  11   3   6       66.98       72.22     17.54 o 
  12   3   6       94.71      102.75     21.29 o 
  13   3   6       93.05      106.12     22.64 o 
  14   3   6       66.51       62.93     20.40 o 
  15   3   6        1.11        5.04     30.17 o 
 -15   4   6      142.17      110.05     32.67 o 
 -14   4   6       26.87       54.45     25.94 o 
 -13   4   6      295.61      391.50     50.78 o 
 -12   4   6       20.36       60.81     26.24 o 
 -11   4   6      505.83      508.81     49.48 o 
 -10   4   6      160.20      182.68     31.58 o 
  -9   4   6     1807.07     1747.23     88.53 o 
  -8   4   6      961.25      928.17     45.72 o 
  -7   4   6      156.79      159.89     14.43 o 
  -6   4   6     1012.00      969.27     30.56 o 
  -5   4   6     1496.39     1406.87     35.37 o 
  -4   4   6     2420.73     2363.98     43.94 o 
  -3   4   6     2016.51     1827.02     92.17 o 
  -2   4   6      395.97      381.69     24.72 o 
  -1   4   6      882.68      908.50     19.33 o 
   0   4   6     1507.84     1543.18     24.24 o 
   1   4   6      880.88      898.12     28.32 o 
   2   4   6      397.54      360.25     18.58 o 
   3   4   6     2019.37     1912.94     51.09 o 
   4   4   6     2421.83     2380.78     61.89 o 
   5   4   6     1499.32     1430.54     47.18 o 
   6   4   6     1011.71      989.95     40.52 o 
   7   4   6      156.48      146.88     25.67 o 
   8   4   6      958.38      942.87     44.81 o 
   9   4   6     1806.20     1767.99     64.55 o 
  10   4   6      159.75      109.40     26.02 o 
  11   4   6      506.28      581.32     39.84 o 
  12   4   6       20.57       13.11     15.40 o 
  13   4   6      295.84      369.41     36.45 o 
  14   4   6       26.73       22.21     17.19 o 
  15   4   6      142.19      168.99     43.19 o 
 -15   5   6       11.93       62.16     31.67 o 
 -14   5   6        5.78       16.87     25.86 o 
 -13   5   6       56.12       38.05     25.90 o 
 -12   5   6      138.15      102.80     30.60 o 
 -11   5   6       66.41       60.61     24.69 o 
 -10   5   6      217.93      243.91     36.03 o 
  -9   5   6      698.00      746.01     56.82 o 
  -8   5   6      705.53      735.78     29.93 o 
  -7   5   6     1282.26     1305.03     38.41 o 
  -6   5   6       57.86       51.97      6.28 o 
  -5   5   6     1263.67     1310.06     37.53 o 
  -4   5   6      688.70      683.67     19.62 o 
  -3   5   6     6744.23     6787.93    118.43 o 
  -2   5   6      797.21      837.37     57.89 o 
  -1   5   6     2688.54     2502.53     45.46 o 
   0   5   6       44.67       57.94      5.23 o 
   1   5   6     2686.99     2483.38     38.67 o 
   2   5   6      793.77      765.56     29.05 o 
   3   5   6     6740.73     6661.08    161.21 o 
   4   5   6      687.01      717.29     31.22 o 
   5   5   6     1269.68     1297.77     80.20 o 
   6   5   6       57.93       66.45     14.91 o 
   7   5   6     1283.36     1216.44     48.99 o 
   8   5   6      703.65      700.98     46.20 o 
   9   5   6      699.59      672.73     39.88 o 
  10   5   6      218.02      202.80     24.95 o 
  11   5   6       66.58       99.84     27.03 o 
  12   5   6      138.39      130.81     23.17 o 
  13   5   6       56.02       80.39     21.89 o 
  14   5   6        5.79       44.75     20.36 o 
 -14   6   6        0.56       -4.84     23.72 o 
 -13   6   6      186.93      173.48     37.22 o 
 -12   6   6       48.06       37.18     21.53 o 
 -11   6   6      398.48      341.02     43.41 o 
 -10   6   6       76.54      115.50     28.29 o 
  -9   6   6     1519.80     1566.40     84.24 o 
  -8   6   6      186.98      164.13     28.32 o 
  -7   6   6     1244.06     1263.33     42.07 o 
  -6   6   6      809.28      760.79     29.26 o 
  -5   6   6     2112.37     2098.49     52.03 o 
  -4   6   6       86.10      109.97      9.29 o 
  -3   6   6      594.24      599.69     16.25 o 
  -2   6   6     1275.15     1387.80     33.63 o 
  -1   6   6      260.39      244.60     12.14 o 
   0   6   6        6.65        6.91      3.65 o 
   1   6   6      260.18      236.19      7.86 o 
   2   6   6     1276.86     1320.01     43.04 o 
   3   6   6      597.17      612.07     28.28 o 
   4   6   6       85.82       94.35     13.47 o 
   5   6   6     2111.94     2045.70     76.81 o 
   6   6   6      806.84      831.39     39.15 o 
   7   6   6     1244.99     1252.02     51.18 o 
   8   6   6      186.84      194.44     23.29 o 
   9   6   6     1520.05     1617.11     64.79 o 
  10   6   6       76.62       88.40     20.28 o 
  11   6   6      398.28      450.72     36.96 o 
  12   6   6       48.08       86.30     21.57 o 
  13   6   6      187.32      189.20     28.90 o 
  14   6   6        0.53       -4.99     25.77 o 
 -14   7   6        5.12       21.46     25.28 o 
 -13   7   6       10.39       18.87     26.53 o 
 -12   7   6       14.92      -21.44     21.44 o 
 -11   7   6       93.32      110.06     27.70 o 
 -10   7   6      203.74      140.92     29.07 o 
  -9   7   6      568.05      600.63     52.13 o 
  -8   7   6      150.68      163.23     28.62 o 
  -7   7   6     1179.08     1124.91     46.86 o 
  -6   7   6     1227.66     1156.03     67.01 o 
  -5   7   6      265.47      291.41     15.27 o 
  -4   7   6     1018.01     1026.31     28.07 o 
  -3   7   6     1300.59     1282.84     34.21 o 
  -2   7   6       50.24       55.79      6.09 o 
  -1   7   6     2007.65     1985.22     41.90 o 
   0   7   6      393.52      412.08     15.09 o 
   1   7   6     2012.28     1972.27     44.60 o 
   2   7   6       51.12       36.94     16.40 o 
   3   7   6     1303.66     1303.01     44.62 o 
   4   7   6     1020.51      998.77     40.66 o 
   5   7   6      266.26      284.87     64.29 o 
   6   7   6     1226.09     1168.07     67.72 o 
   7   7   6     1180.35     1122.56     66.94 o 
   8   7   6      149.72      134.49     21.39 o 
   9   7   6      568.75      547.36     38.37 o 
  10   7   6      203.68      231.07     27.41 o 
  11   7   6       93.49       76.50     35.86 o 
  12   7   6       14.92        6.20     34.17 o 
  13   7   6       10.49       30.05     16.87 o 
 -13   8   6      196.22      166.78     27.75 o 
 -12   8   6       96.98      121.83     24.17 o 
 -11   8   6      241.71      295.07     32.40 o 
 -10   8   6       37.01       25.14     14.94 o 
  -9   8   6      388.66      407.55     32.00 o 
  -8   8   6       42.29       60.51     15.13 o 
  -7   8   6     1453.60     1465.25     56.93 o 
  -6   8   6       66.02       41.88     13.96 o 
  -5   8   6      639.87      718.06     25.12 o 
  -4   8   6       37.85       41.39      7.23 o 
  -3   8   6     1432.32     1483.82     35.95 o 
  -2   8   6      826.90      822.09     21.78 o 
  -1   8   6      368.55      371.37     16.76 o 
   0   8   6      269.14      258.78     13.11 o 
   1   8   6      370.13      361.86     15.41 o 
   2   8   6      824.35      791.73     29.62 o 
   3   8   6     1431.10     1425.97     75.61 o 
   4   8   6       38.36       93.23     22.18 o 
   5   8   6      638.70      679.22     54.45 o 
   6   8   6       66.53       67.90     15.10 o 
   7   8   6     1453.12     1356.64     63.28 o 
   8   8   6       42.62       28.46     28.28 o 
   9   8   6      389.68      399.09     33.96 o 
  10   8   6       37.08       54.50     19.41 o 
  11   8   6      242.25      281.71     47.71 o 
  12   8   6       96.91      210.79     43.04 o 
  13   8   6      196.32      219.29     46.26 o 
 -12   9   6       21.79       31.44     17.10 o 
 -11   9   6       71.05       67.84     19.69 o 
 -10   9   6       26.29       11.20     14.27 o 
  -9   9   6      107.43       81.33     17.87 o 
  -8   9   6       95.07       85.16     17.14 o 
  -7   9   6      456.41      418.88     30.69 o 
  -6   9   6      405.65      423.64     29.76 o 
  -5   9   6     1798.20     1770.83     60.52 o 
  -4   9   6      903.73      887.59     45.39 o 
  -3   9   6      562.78      568.43     22.10 o 
  -2   9   6      635.44      664.83     25.50 o 
  -1   9   6      896.37      862.16     27.39 o 
   0   9   6     1012.18     1002.35     28.23 o 
   1   9   6      895.40      893.95     24.39 o 
   2   9   6      635.36      569.14     28.95 o 
   3   9   6      564.95      462.07     45.13 o 
   4   9   6      903.16      927.88     64.08 o 
   5   9   6     1798.34     1649.47     89.90 o 
   6   9   6      406.28      446.23     47.60 o 
   7   9   6      457.27      387.37     46.02 o 
   8   9   6       95.07       92.25     30.14 o 
   9   9   6      107.58       86.14     29.30 o 
  10   9   6       26.34       19.12     24.38 o 
  11   9   6       71.45       76.70     33.30 o 
  12   9   6       21.59       25.26     24.87 o 
 -12  10   6        3.81       23.08     23.53 o 
 -11  10   6      210.78      226.86     59.40 o 
 -10  10   6       32.71       22.98     17.16 o 
  -9  10   6       85.13       70.79     17.41 o 
  -8  10   6       42.40       28.89     22.47 o 
  -7  10   6      299.30      284.07     27.17 o 
  -6  10   6       91.15       96.84     17.39 o 
  -5  10   6      526.58      483.31     32.32 o 
  -4  10   6      175.99      167.01     19.54 o 
  -3  10   6      141.96      139.21     14.61 o 
  -2  10   6       43.32       42.05     11.23 o 
  -1  10   6      524.10      565.01     23.12 o 
   0  10   6      139.20      113.44     12.48 o 
   1  10   6      524.17      561.52     19.78 o 
   2  10   6       43.19       32.75      3.56 o 
   3  10   6      141.52      197.66     33.79 o 
   4  10   6      177.22      177.15     32.30 o 
   5  10   6      526.42      617.98     56.80 o 
   6  10   6       91.30       98.75     30.85 o 
   7  10   6      299.81      371.97     48.13 o 
   8  10   6       42.56       12.75     22.36 o 
   9  10   6       85.15      138.12     34.27 o 
  10  10   6       32.64       10.65     26.20 o 
  11  10   6      211.05      207.48     44.98 o 
 -11  11   6       68.29       59.88     32.19 o 
 -10  11   6       18.15       26.54     14.96 o 
  -9  11   6       74.80       80.92     19.89 o 
  -8  11   6      168.83      163.39     34.72 o 
  -7  11   6      114.65      136.32     20.35 o 
  -6  11   6       74.45       54.58     23.02 o 
  -5  11   6      808.69      808.71    102.14 o 
  -4  11   6      288.46      236.87     23.51 o 
  -3  11   6      675.58      647.37     35.52 o 
  -2  11   6      998.49     1031.34     45.47 o 
  -1  11   6      959.88     1022.70     43.70 o 
   0  11   6      694.49      673.36     34.30 o 
   1  11   6      961.01     1004.15     41.39 o 
   2  11   6      998.30     1052.52     42.19 o 
   3  11   6      673.52      712.79     60.52 o 
   4  11   6      287.89      295.27     39.58 o 
   5  11   6      809.15      824.03     68.26 o 
   6  11   6       74.51       52.79     28.14 o 
   7  11   6      115.25      150.25     35.65 o 
   8  11   6      169.45      170.50     39.03 o 
   9  11   6       75.14       41.58     24.44 o 
  10  11   6       18.09       23.56     28.80 o 
 -10  12   6        9.83       11.43     27.06 o 
  -9  12   6       96.49       56.29     21.20 o 
  -8  12   6       33.17       55.86     17.29 o 
  -7  12   6      149.12      135.85     21.89 o 
  -6  12   6       31.77       -5.08     13.06 o 
  -5  12   6       85.46       78.08     16.84 o 
  -4  12   6      156.23      153.22     20.23 o 
  -3  12   6        7.90       23.41     21.89 o 
  -2  12   6      332.84      301.52     25.75 o 
  -1  12   6      233.20      238.79     22.66 o 
   0  12   6      158.18      137.85     18.67 o 
   1  12   6      232.55      256.26     40.10 o 
   2  12   6      333.70      335.31     28.44 o 
   3  12   6        7.87      -16.03     16.97 o 
   4  12   6      155.86      163.23     33.41 o 
   5  12   6       85.84      163.60     34.28 o 
   6  12   6       31.90       30.26     24.16 o 
   7  12   6      149.29      154.41     37.60 o 
   8  12   6       33.08       34.59     26.85 o 
   9  12   6       96.41      114.27     33.66 o 
  -9  13   6       70.30       74.72     32.98 o 
  -8  13   6       52.25       41.17     26.78 o 
  -7  13   6      101.24       98.70     20.85 o 
  -6  13   6       94.69       88.72     22.24 o 
  -5  13   6      104.52      114.47     19.99 o 
  -4  13   6      223.08      243.02     25.28 o 
  -3  13   6      353.60      372.94     29.96 o 
  -2  13   6      370.27      405.12     31.24 o 
  -1  13   6      782.27      857.51     43.75 o 
   0  13   6      192.33      191.95     21.38 o 
   1  13   6      780.84      837.38     41.94 o 
   2  13   6      370.35      343.47     44.91 o 
   3  13   6      354.22      361.20     48.49 o 
   4  13   6      223.43      222.22     39.90 o 
   5  13   6      104.89      127.17     36.65 o 
   6  13   6       94.80       57.85     28.13 o 
   7  13   6      101.08      124.57     38.44 o 
   8  13   6       52.19       41.52     33.56 o 
  -8  14   6        8.92       68.48     30.20 o 
  -7  14   6       22.40       12.44     23.42 o 
  -6  14   6       11.75      -19.64     20.17 o 
  -5  14   6       11.63       17.15     17.63 o 
  -4  14   6       72.46       91.30     20.74 o 
  -3  14   6       52.06       59.88     27.13 o 
  -2  14   6       52.81       55.68     13.66 o 
  -1  14   6        6.63       16.94     12.56 o 
   0  14   6       31.65       47.42     26.05 o 
   1  14   6        6.63        8.85     19.11 o 
   2  14   6       52.82       99.40     31.45 o 
   3  14   6       52.00      101.96     34.12 o 
   4  14   6       72.63       27.68     24.20 o 
   5  14   6       11.55        5.07     23.53 o 
   6  14   6       11.81       55.84     30.60 o 
   7  14   6       22.31       -3.79     25.21 o 
  -7  15   6       64.83       65.42     30.79 o 
  -6  15   6       56.25      112.18     32.27 o 
  -5  15   6       54.97       57.71     26.17 o 
  -3  15   6      280.23      299.55     43.02 o 
  -2  15   6      114.00       97.58     21.72 o 
  -1  15   6      134.46      121.80     34.25 o 
   0  15   6      154.73       93.95     31.78 o 
   1  15   6      134.88      100.74     31.32 o 
   2  15   6      113.99      128.80     37.20 o 
   3  15   6      280.37      349.20     51.12 o 
   4  15   6       60.16       66.73     28.86 o 
   5  15   6       54.90      108.71     33.53 o 
  -1  16   6        3.83       -1.25     20.59 o 
   0  16   6        1.36       18.24     24.48 o 
   1  16   6        3.84      -22.32     28.68 o 
   2  16   6       24.87      -14.24     26.58 o 
   1   0   7     6294.69     6554.40    100.93 o 
   2   0   7      912.19      951.34     21.86 o 
   3   0   7     2889.17     2963.92     63.08 o 
   4   0   7        8.95        7.14      6.50 o 
   5   0   7     1350.47     1349.29     38.55 o 
   6   0   7     9838.57     9975.48    250.02 o 
   7   0   7      292.65      282.43     20.86 o 
   8   0   7     3736.49     3616.09     98.81 o 
   9   0   7       57.20       66.49     21.14 o 
  10   0   7      938.28      944.69     67.32 o 
  11   0   7      206.44      163.55     33.70 o 
  12   0   7      810.02      794.49     68.46 o 
  13   0   7       10.05      -15.78     15.78 o 
  14   0   7      170.85      165.03     26.39 o 
  15   0   7        5.17        3.61     42.66 o 
 -15   1   7       13.10       39.56     28.78 o 
 -14   1   7        1.48       25.16     24.23 o 
 -13   1   7       84.48       77.37     30.13 o 
 -12   1   7       48.82       95.79     30.11 o 
 -11   1   7      389.78      353.28     44.75 o 
 -10   1   7      873.55      859.62     64.34 o 
  -9   1   7      245.22      258.95     35.62 o 
  -8   1   7     1192.21     1145.21     67.14 o 
  -7   1   7      809.17      819.03     47.77 o 
  -6   1   7     1903.31     1782.81     40.15 o 
  -5   1   7      549.48      559.15     38.03 o 
  -4   1   7     4116.46     4198.26    102.83 o 
  -3   1   7     1167.29     1240.64     26.86 o 
  -2   1   7    13140.21    14361.99    216.43 o 
  -1   1   7      924.11      971.75     28.46 o 
   0   1   7    33884.15    36270.66    394.54 o 
   1   1   7      926.05      962.73     25.17 o 
   2   1   7    13150.98    14253.69    163.15 o 
   3   1   7     1167.01     1231.19     30.03 o 
   4   1   7     4101.61     4137.55     86.56 o 
   5   1   7      548.31      572.15     25.05 o 
   6   1   7     1905.17     1809.31     43.13 o 
   7   1   7      809.68      795.99     35.56 o 
   8   1   7     1194.23     1141.95     45.73 o 
   9   1   7      244.21      292.96     24.14 o 
  10   1   7      872.30      922.82     67.16 o 
  11   1   7      391.09      339.36     29.68 o 
  12   1   7       48.90       70.69     34.80 o 
  13   1   7       84.12       59.04     18.29 o 
  14   1   7        1.50       16.21     23.42 o 
  15   1   7       13.08        7.41     24.69 o 
 -15   2   7        2.14      -15.32     26.46 o 
 -14   2   7      234.39      281.19     48.13 o 
 -13   2   7       40.07       52.81     27.32 o 
 -12   2   7      664.45      649.60     61.09 o 
 -11   2   7       20.58       61.61     23.48 o 
 -10   2   7     1202.98     1100.52     72.59 o 
  -9   2   7      201.71      206.35     31.89 o 
  -8   2   7     1770.82     1742.10     53.88 o 
  -7   2   7      761.60      725.86     30.70 o 
  -6   2   7     2596.62     2652.45     92.64 o 
  -5   2   7     2725.82     2770.90     57.24 o 
  -4   2   7     3124.39     3172.49     51.83 o 
  -3   2   7     2066.21     2002.59     36.25 o 
  -2   2   7     2036.18     1978.27     57.26 o 
  -1   2   7     4816.56     5079.50     75.45 o 
   0   2   7       96.36       98.12      5.63 o 
   1   2   7     4822.65     4962.69     75.99 o 
   2   2   7     2037.85     1898.95     46.65 o 
   3   2   7     2065.90     1844.78     47.90 o 
   4   2   7     3127.39     3066.33     70.68 o 
   5   2   7     2725.00     2671.37     67.12 o 
   6   2   7     2594.17     2428.25     65.90 o 
   7   2   7      758.50      740.41     34.95 o 
   8   2   7     1773.35     1695.48     58.55 o 
   9   2   7      201.05      182.03     39.29 o 
  10   2   7     1203.79     1145.36     51.53 o 
  11   2   7       20.62       20.28     15.12 o 
  12   2   7      664.29      736.61     45.84 o 
  13   2   7       40.05       48.68     18.60 o 
  14   2   7      234.37      279.94     34.22 o 
  15   2   7        2.12       54.21     31.27 o 
 -15   3   7       37.68      101.48     34.15 o 
 -14   3   7       18.37       12.74     23.10 o 
 -13   3   7       49.77       55.33     28.79 o 
 -12   3   7       83.27      143.45     33.38 o 
 -11   3   7       79.37       27.23     21.10 o 
 -10   3   7      107.86      149.95     30.89 o 
  -9   3   7      316.61      383.94     41.27 o 
  -8   3   7      770.05      789.32     32.96 o 
  -7   3   7     1062.67     1040.36     36.17 o 
  -6   3   7     4779.79     4581.59    167.64 o 
  -5   3   7      546.20      538.29     21.16 o 
  -4   3   7     9753.32     9572.59    239.44 o 
  -3   3   7     4674.46     4842.12     73.60 o 
  -2   3   7     5163.62     5175.59     79.41 o 
  -1   3   7     1773.87     1889.09     30.95 o 
   0   3   7     5465.87     5752.48    148.47 o 
   1   3   7     1778.72     1786.02     50.91 o 
   2   3   7     5160.41     5162.76     99.82 o 
   3   3   7     4674.50     4582.67     93.47 o 
   4   3   7     9753.85     9760.79    176.51 o 
   5   3   7      548.29      510.43     26.64 o 
   6   3   7     4782.61     4629.78    104.42 o 
   7   3   7     1061.92      971.85     41.60 o 
   8   3   7      768.91      762.24     38.48 o 
   9   3   7      317.02      278.36     24.74 o 
  10   3   7      108.12      136.83     20.64 o 
  11   3   7       79.62      117.95     21.36 o 
  12   3   7       83.45       75.82     20.45 o 
  13   3   7       49.62       50.85     50.39 o 
  14   3   7       18.34       29.22     19.50 o 
  15   3   7       37.68       48.04     27.17 o 
 -14   4   7      197.23      263.80     47.05 o 
 -13   4   7       32.97       75.22     30.78 o 
 -12   4   7      362.67      419.66     50.41 o 
 -11   4   7       20.06        8.77     18.31 o 
 -10   4   7     1005.77     1044.27     71.57 o 
  -9   4   7      171.39      231.45     34.50 o 
  -8   4   7      773.42      773.01     45.98 o 
  -7   4   7      723.82      691.57     27.32 o 
  -6   4   7      360.97      381.85     17.80 o 
  -5   4   7      388.05      381.84     16.11 o 
  -4   4   7     3174.37     3080.01     93.62 o 
  -3   4   7     5435.55     5621.50    112.02 o 
  -2   4   7     2350.63     2350.72     57.12 o 
  -1   4   7     3107.86     3045.93     49.37 o 
   0   4   7      523.23      519.81     12.11 o 
   1   4   7     3099.28     2950.35    130.64 o 
   2   4   7     2355.86     2319.99     56.35 o 
   3   4   7     5433.78     5213.80    204.76 o 
   4   4   7     3171.09     3179.11     76.29 o 
   5   4   7      386.84      450.63     35.63 o 
   6   4   7      364.08      374.99     25.01 o 
   7   4   7      723.44      718.18     36.55 o 
   8   4   7      774.20      752.70     39.19 o 
   9   4   7      172.31      135.53     19.65 o 
  10   4   7     1004.91     1026.41     51.02 o 
  11   4   7       19.90       50.28     28.90 o 
  12   4   7      363.60      383.53     35.66 o 
  13   4   7       32.88       54.12     19.64 o 
  14   4   7      197.44      256.97     33.23 o 
  15   4   7        7.23       65.66     32.97 o 
 -14   5   7        1.58       29.63     24.19 o 
 -13   5   7       43.94        5.80     21.73 o 
 -12   5   7       58.17       17.92     22.21 o 
 -11   5   7       95.22      111.99     30.47 o 
 -10   5   7      128.89      116.98     29.93 o 
  -9   5   7      387.86      382.37     42.99 o 
  -8   5   7     1211.59     1186.23     38.78 o 
  -7   5   7       36.36       41.28      7.24 o 
  -6   5   7     2326.67     2312.49     56.92 o 
  -5   5   7      933.80      944.83     28.72 o 
  -4   5   7     4345.74     4142.09    168.11 o 
  -3   5   7     1769.43     1867.51     52.76 o 
  -2   5   7    12539.67    12046.07    172.33 o 
  -1   5   7     7203.67     7271.98    117.50 o 
   0   5   7     3992.21     3717.95     50.00 o 
   1   5   7     7200.53     6788.81    156.38 o 
   2   5   7    12551.33    11838.52    205.89 o 
   3   5   7     1771.04     1873.83     54.93 o 
   4   5   7     4348.85     4319.24     96.52 o 
   5   5   7      933.56      871.88     37.53 o 
   6   5   7     2326.67     2323.13     69.04 o 
   7   5   7       36.15       45.20     25.51 o 
   8   5   7     1212.89     1228.43     67.19 o 
   9   5   7      388.38      384.99     36.21 o 
  10   5   7      129.12      111.24     19.93 o 
  11   5   7       94.80      115.64     22.18 o 
  12   5   7       58.29       63.76     32.14 o 
  13   5   7       44.09       34.23     18.45 o 
  14   5   7        1.55       48.68     23.27 o 
 -14   6   7      106.95       92.65     34.46 o 
 -13   6   7        5.33      -17.63     23.90 o 
 -12   6   7      102.27      129.77     32.95 o 
 -11   6   7       56.36       29.43     19.84 o 
 -10   6   7      494.58      482.30     50.16 o 
  -9   6   7      190.96      163.00     31.39 o 
  -8   6   7      820.51      821.55     59.62 o 
  -7   6   7      461.96      451.34     23.18 o 
  -6   6   7      472.34      463.93     21.32 o 
  -5   6   7      447.63      464.62     19.34 o 
  -4   6   7      905.19      891.09     25.62 o 
  -3   6   7     2369.19     2381.88     96.84 o 
  -2   6   7      368.26      367.65     16.46 o 
  -1   6   7     1311.96     1316.86     30.84 o 
   0   6   7     1652.19     1611.97     34.53 o 
   1   6   7     1309.73     1241.43     25.26 o 
   2   6   7      369.02      379.87     21.34 o 
   3   6   7     2367.01     2223.66     60.76 o 
   4   6   7      908.92      817.17     35.56 o 
   5   6   7      447.35      463.01     28.03 o 
   6   6   7      471.89      436.23     28.65 o 
   7   6   7      462.88      451.90     31.22 o 
   8   6   7      820.88      816.81     46.04 o 
   9   6   7      191.03      161.08     23.06 o 
  10   6   7      495.45      505.31     37.63 o 
  11   6   7       56.49       75.30     22.43 o 
  12   6   7      102.32       99.38     21.49 o 
  13   6   7        5.35        1.68     26.30 o 
  14   6   7      107.04       99.64     35.36 o 
 -14   7   7        2.68       25.10     22.71 o 
 -13   7   7       30.62       18.78     24.05 o 
 -12   7   7       31.64        8.92     20.12 o 
 -11   7   7       61.39       56.42     26.09 o 
 -10   7   7      125.69      143.28     31.30 o 
  -9   7   7       89.23      107.63     26.79 o 
  -8   7   7     1254.09     1192.02     72.97 o 
  -7   7   7      151.51      174.30     29.76 o 
  -6   7   7      779.94      797.96     29.62 o 
  -5   7   7     1613.59     1649.74     43.87 o 
  -4   7   7     2866.15     2776.81     75.34 o 
  -3   7   7      710.80      743.07     26.00 o 
  -2   7   7     6255.80     6108.72     98.68 o 
  -1   7   7      761.94      765.07     23.22 o 
   0   7   7    10089.12    10099.27    142.04 o 
   1   7   7      762.59      748.87     17.89 o 
   2   7   7     6256.08     6267.56    125.72 o 
   3   7   7      711.24      665.91     31.32 o 
   4   7   7     2868.54     2768.10    104.79 o 
   5   7   7     1610.73     1554.78     61.76 o 
   6   7   7      778.77      825.14     40.71 o 
   7   7   7      151.60      129.00     19.56 o 
   8   7   7     1255.31     1249.77     55.42 o 
   9   7   7       89.51      106.93     19.63 o 
  10   7   7      126.05      106.16     24.15 o 
  11   7   7       61.51       85.09     20.72 o 
  12   7   7       31.41       12.28     18.72 o 
  13   7   7       30.73       32.68     19.97 o 
 -13   8   7       47.85        4.16     24.12 o 
 -12   8   7      176.26      157.32     35.29 o 
 -11   8   7      214.41      185.99     34.64 o 
 -10   8   7      102.03       84.19     26.39 o 
  -9   8   7       41.97       69.35     22.97 o 
  -8   8   7      265.91      287.67     32.92 o 
  -7   8   7      292.08      303.45     43.66 o 
  -6   8   7      736.77      752.81     39.02 o 
  -5   8   7      628.52      639.46     22.66 o 
  -4   8   7       55.91       55.88      7.21 o 
  -3   8   7      340.37      364.19     34.82 o 
  -2   8   7      261.83      267.22     17.84 o 
  -1   8   7     2040.94     2042.15     44.12 o 
   0   8   7      565.31      540.85     18.44 o 
   1   8   7     2044.73     1980.44     37.40 o 
   2   8   7      262.22      302.50     35.06 o 
   3   8   7      341.79      315.41     36.31 o 
   4   8   7       56.28       67.44     23.01 o 
   5   8   7      628.09      609.52     34.89 o 
   6   8   7      738.62      651.01     37.51 o 
   7   8   7      291.81      229.98     42.22 o 
   8   8   7      265.87      243.68     25.81 o 
   9   8   7       42.17       25.64     15.40 o 
  10   8   7      102.61      120.40     22.12 o 
  11   8   7      214.62      223.51     29.36 o 
  12   8   7      176.27      242.48     32.40 o 
  13   8   7       47.80      107.62     35.52 o 
 -12   9   7        8.06        2.10     16.79 o 
 -11   9   7       29.18       26.55     16.31 o 
 -10   9   7       48.07       45.52     25.26 o 
  -9   9   7       53.88       70.91     19.13 o 
  -8   9   7      105.02      126.99     20.71 o 
  -7   9   7      250.51      224.84     24.08 o 
  -6   9   7     1463.08     1516.72     58.40 o 
  -5   9   7      536.98      473.13     30.91 o 
  -4   9   7     1554.64     1545.07     55.04 o 
  -3   9   7      383.19      347.31     30.60 o 
  -2   9   7     1871.12     1867.67     45.53 o 
  -1   9   7      182.94      176.65     12.56 o 
   0   9   7     2158.68     2174.40     45.31 o 
   1   9   7      184.54      157.52     10.38 o 
   2   9   7     1869.55     1835.27     91.38 o 
   3   9   7      382.69      375.66     41.56 o 
   4   9   7     1554.38     1547.98     85.63 o 
   5   9   7      537.19      476.16     48.39 o 
   6   9   7     1464.95     1573.48     91.12 o 
   7   9   7      250.22      206.19     35.26 o 
   8   9   7      105.02      120.65     32.58 o 
   9   9   7       53.84       49.79     25.35 o 
  10   9   7       47.97       23.88     23.40 o 
  11   9   7       29.33       -8.61     26.04 o 
  12   9   7        8.01       40.40     26.02 o 
 -12  10   7      159.17      208.16     39.74 o 
 -11  10   7       64.92       69.86     21.80 o 
 -10  10   7       98.79      103.49     21.88 o 
  -9  10   7      159.63      184.08     24.26 o 
  -8  10   7      101.67       91.13     23.77 o 
  -7  10   7      280.35      305.81     32.20 o 
  -6  10   7      169.77      201.16     40.17 o 
  -5  10   7      292.69      299.93     26.20 o 
  -4  10   7      312.26      293.38     24.58 o 
  -3  10   7      287.09      310.78     24.48 o 
  -2  10   7      254.30      236.51     21.16 o 
  -1  10   7      266.46      254.91     27.47 o 
   0  10   7      160.41      170.93     17.15 o 
   1  10   7      266.52      261.74     19.34 o 
   2  10   7      254.20      306.74     38.52 o 
   3  10   7      287.05      271.76     38.92 o 
   4  10   7      312.41      294.07     39.93 o 
   5  10   7      292.70      381.33     46.83 o 
   6  10   7      170.17      185.75     35.82 o 
   7  10   7      281.23      194.36     37.03 o 
   8  10   7      102.18      124.42     32.35 o 
   9  10   7      159.70      153.57     35.48 o 
  10  10   7       98.86      100.76     34.12 o 
  11  10   7       64.86       71.72     35.47 o 
 -11  11   7       28.55       36.94     27.65 o 
 -10  11   7       72.02       84.29     20.60 o 
  -9  11   7      104.96       96.32     21.32 o 
  -8  11   7       12.00       33.65     16.19 o 
  -7  11   7      194.48      231.05     26.71 o 
  -6  11   7      289.76      351.41     30.04 o 
  -5  11   7       98.49      107.02     18.68 o 
  -4  11   7      581.45      640.26     39.67 o 
  -3  11   7      138.37      158.88     19.27 o 
  -2  11   7      358.12      338.92     31.10 o 
  -1  11   7      362.89      355.96     25.36 o 
   0  11   7     1065.21     1089.03     97.94 o 
   1  11   7      362.55      373.91     31.83 o 
   2  11   7      358.48      375.01     45.69 o 
   3  11   7      138.56      135.83     31.32 o 
   4  11   7      581.72      528.24     54.57 o 
   5  11   7       98.88       69.80     24.89 o 
   6  11   7      289.74      307.67     44.87 o 
   7  11   7      194.64      311.93     48.41 o 
   8  11   7       11.96      -20.14     23.93 o 
   9  11   7      104.41       83.98     34.74 o 
  10  11   7       72.12      102.79     36.43 o 
 -10  12   7      141.65      245.28     47.26 o 
  -9  12   7       81.86       91.06     21.60 o 
  -8  12   7      132.36      182.97     26.20 o 
  -7  12   7      114.07      120.25     21.18 o 
  -6  12   7      212.34      213.57     31.96 o 
  -5  12   7      286.37      306.01     42.25 o 
  -4  12   7       73.83       32.92     13.18 o 
  -3  12   7       72.82       58.84     15.01 o 
  -2  12   7      127.92      162.95     20.27 o 
  -1  12   7      242.15      259.97     28.20 o 
   0  12   7        2.27        9.07     10.00 o 
   1  12   7      241.31      218.24     20.66 o 
   2  12   7      128.15      124.73     32.98 o 
   3  12   7       73.08       46.54     26.25 o 
   4  12   7       74.19       82.82     26.64 o 
   5  12   7      286.98      264.04     41.84 o 
   6  12   7      212.11      194.03     39.18 o 
   7  12   7      114.50      142.84     37.18 o 
   8  12   7      132.52      142.68     38.58 o 
   9  12   7       81.99       83.87     33.85 o 
  -9  13   7       52.13       29.50     21.67 o 
  -8  13   7       86.10       76.65     26.72 o 
  -7  13   7      109.18       83.45     18.75 o 
  -6  13   7       11.28       19.32     24.84 o 
  -5  13   7       90.35       91.63     18.97 o 
  -4  13   7      106.46      123.45     20.16 o 
  -3  13   7      211.44      204.69     37.01 o 
  -2  13   7      221.75      257.11     25.19 o 
  -1  13   7      170.74      170.38     21.45 o 
   0  13   7      352.51      351.54     27.80 o 
   1  13   7      171.00      187.27     38.29 o 
   2  13   7      222.33      250.43     42.06 o 
   3  13   7      211.73      158.10     38.57 o 
   4  13   7      106.01      110.79     29.50 o 
   5  13   7       90.27       77.18     30.90 o 
   6  13   7       11.22       11.04     24.05 o 
   7  13   7      108.95       54.44     28.23 o 
   8  13   7       86.24       78.19     35.32 o 
  -8  14   7      113.82      146.56     37.26 o 
  -7  14   7       20.83       67.65     28.83 o 
  -6  14   7       47.10       48.60     16.38 o 
  -5  14   7       60.54       55.42     23.28 o 
  -4  14   7       47.33       63.40     25.42 o 
  -3  14   7      127.80      156.54     22.44 o 
  -2  14   7       38.62       70.02     18.38 o 
  -1  14   7       45.02       71.21     26.37 o 
   0  14   7       38.84       33.09     24.27 o 
   1  14   7       45.12       34.11     23.72 o 
   2  14   7       38.68       27.13     25.43 o 
   3  14   7      128.07      176.62     38.95 o 
   4  14   7       47.27       37.77     33.46 o 
   5  14   7       60.95       56.60     29.43 o 
   6  14   7       47.09       31.64     24.69 o 
  -4  15   7       51.27       35.36     25.11 o 
  -3  15   7      136.85      142.30     33.83 o 
  -2  15   7      103.47       83.55     21.22 o 
  -1  15   7      110.52      109.22     33.63 o 
   0  15   7        0.45       -3.61     20.19 o 
   1  15   7      110.40       61.79     28.62 o 
   2  15   7      103.21       81.16     33.08 o 
   3  15   7      136.86      104.44     35.16 o 
   4  15   7       51.32       76.88     30.91 o 
  -2  16   7       19.92        4.08     20.51 o 
  -1  16   7       15.09       -7.58     24.99 o 
   0  16   7       49.72       75.27     30.48 o 
   1  16   7       15.21      -23.15     23.15 o 
   0   0   8    46450.29    48157.18    739.84 o 
   1   0   8     1270.20     1463.65     35.06 o 
   2   0   8    17019.61    17849.30    203.65 o 
   3   0   8     1022.02     1019.44     32.94 o 
   4   0   8     7514.30     7287.75    182.56 o 
   5   0   8       63.29       64.82     10.98 o 
   6   0   8     3983.39     3949.21    102.36 o 
   7   0   8      618.90      632.20     34.71 o 
   8   0   8     1546.88     1482.88     75.47 o 
   9   0   8      135.24      125.85     17.81 o 
  10   0   8     1114.58     1149.21     62.11 o 
  11   0   8       39.55       42.91     14.78 o 
  12   0   8        0.08       27.04     16.56 o 
  13   0   8       14.97       63.87     19.48 o 
  14   0   8        1.60       23.89     16.59 o 
  15   0   8       27.17      -18.13     23.70 o 
 -14   1   8      128.74      113.56     22.66 o 
 -13   1   8       11.52       12.27     15.54 o 
 -12   1   8      552.24      535.36     37.60 o 
 -11   1   8       74.80       98.75     19.07 o 
 -10   1   8      514.53      498.49     32.19 o 
  -9   1   8      273.87      300.79     24.03 o 
  -8   1   8      699.12      638.79     32.49 o 
  -7   1   8      381.28      373.89     23.33 o 
  -6   1   8     2438.73     2442.93     80.83 o 
  -5   1   8      519.09      499.64     20.58 o 
  -4   1   8       44.76       56.87      8.66 o 
  -3   1   8     4642.66     4590.66     74.63 o 
  -2   1   8      296.58      311.97     11.65 o 
  -1   1   8     6882.27     6967.96     87.35 o 
   0   1   8       26.40       31.07      4.29 o 
   1   1   8     6885.42     6995.31    128.83 o 
   2   1   8      295.06      285.73     10.11 o 
   3   1   8     4637.72     4432.26    108.43 o 
   4   1   8       44.36       54.52      9.89 o 
   5   1   8      518.01      529.65     25.60 o 
   6   1   8     2436.80     2358.63     73.97 o 
   7   1   8      381.63      384.57     30.52 o 
   8   1   8      698.82      758.96     64.03 o 
   9   1   8      274.02      291.55     41.59 o 
  10   1   8      516.65      543.21     35.33 o 
  11   1   8       74.60       72.64     42.95 o 
  12   1   8      551.79      548.13     39.81 o 
  13   1   8       11.53       22.01     44.99 o 
  14   1   8      128.58      117.77     28.31 o 
  15   1   8        1.75       -3.20     23.22 o 
 -14   2   8        1.47       -0.52     16.13 o 
 -13   2   8      107.09      101.52     31.58 o 
 -12   2   8       97.51       90.96     29.70 o 
 -11   2   8      113.99      144.05     35.37 o 
 -10   2   8      216.36      157.36     32.40 o 
  -9   2   8      127.26       95.36     25.18 o 
  -8   2   8      903.36      801.40     46.23 o 
  -7   2   8      295.36      299.23     15.86 o 
  -6   2   8     6191.04     6201.46     97.36 o 
  -5   2   8     1043.27     1074.15     29.70 o 
  -4   2   8    10010.28    10122.43    139.35 o 
  -3   2   8     2245.78     2397.86     42.11 o 
  -2   2   8    15345.58    16098.45    265.48 o 
  -1   2   8       56.28       84.53      8.03 o 
   0   2   8    26119.45    27479.91    407.73 o 
   1   2   8       55.56       79.95      5.06 o 
   2   2   8    15349.77    15248.62    258.25 o 
   3   2   8     2243.68     2380.31     51.26 o 
   4   2   8    10006.53     9858.88    177.27 o 
   5   2   8     1039.99     1129.55     39.96 o 
   6   2   8     6189.26     6064.43    126.28 o 
   7   2   8      296.32      286.38     23.23 o 
   8   2   8      904.97      966.83     43.20 o 
   9   2   8      127.67      136.50     19.47 o 
  10   2   8      215.74      222.98     30.63 o 
  11   2   8      113.71       97.91     19.38 o 
  12   2   8       97.69      141.06     23.76 o 
  13   2   8      107.20      107.57     22.13 o 
  14   2   8        1.48       38.00     34.25 o 
  15   2   8       13.33       79.12     33.05 o 
 -14   3   8      251.45      348.07     53.72 o 
 -13   3   8       40.57       14.80     23.86 o 
 -12   3   8      361.72      430.81     51.35 o 
 -11   3   8       27.11       23.88     21.56 o 
 -10   3   8      865.64      943.33     69.15 o 
  -9   3   8      443.71      494.93     47.52 o 
  -8   3   8     1119.28     1101.80     40.16 o 
  -7   3   8      159.92      161.42     23.91 o 
  -6   3   8      695.70      682.71     42.11 o 
  -5   3   8     3865.29     3909.05     62.92 o 
  -4   3   8     1310.14     1276.62     46.21 o 
  -3   3   8     4733.58     4977.06    101.55 o 
  -2   3   8      613.72      681.95     18.38 o 
  -1   3   8     2405.89     2467.16     38.81 o 
   0   3   8       60.11       69.77      7.38 o 
   1   3   8     2407.23     2454.51     46.97 o 
   2   3   8      610.68      644.47     21.54 o 
   3   3   8     4731.69     4628.67     95.65 o 
   4   3   8     1309.05     1206.98     56.13 o 
   5   3   8     3862.30     3690.64     86.97 o 
   6   3   8      697.34      714.70     34.00 o 
   7   3   8      159.02      136.24     17.09 o 
   8   3   8     1118.81     1188.31     49.30 o 
   9   3   8      442.69      441.41     55.45 o 
  10   3   8      865.29      845.87     45.64 o 
  11   3   8       27.14       57.49     17.33 o 
  12   3   8      362.17      424.57     36.64 o 
  13   3   8       40.50       27.15     17.53 o 
  14   3   8      251.19      282.24     34.77 o 
  15   3   8       12.81       53.02     28.22 o 
 -14   4   8       14.44       47.46     31.02 o 
 -13   4   8       70.01       99.28     29.66 o 
 -12   4   8       44.08       31.35     22.11 o 
 -11   4   8      232.41      233.03     38.73 o 
 -10   4   8      152.25      231.14     38.13 o 
  -9   4   8      301.25      330.78     40.09 o 
  -8   4   8     1059.50     1014.37     56.12 o 
  -7   4   8       42.74       41.34      8.17 o 
  -6   4   8     2540.58     2524.48     71.08 o 
  -5   4   8      671.55      650.08     16.52 o 
  -4   4   8    10077.07    10506.01    276.61 o 
  -3   4   8      812.63      855.22     44.72 o 
  -2   4   8    11874.07    12805.73    207.49 o 
  -1   4   8      883.28      990.61     20.88 o 
   0   4   8     3299.36     3241.93     47.97 o 
   1   4   8      882.14      968.50     31.31 o 
   2   4   8    11858.06    11777.76    204.00 o 
   3   4   8      809.50      802.73     31.61 o 
   4   4   8    10071.27    10075.11    184.81 o 
   5   4   8      670.74      676.03     32.45 o 
   6   4   8     2543.62     2576.50     94.77 o 
   7   4   8       43.45       49.36     13.58 o 
   8   4   8     1058.38      939.01     44.59 o 
   9   4   8      301.55      351.57     44.82 o 
  10   4   8      153.10      172.70     23.43 o 
  11   4   8      232.60      215.10     27.26 o 
  12   4   8       43.92       74.72     18.52 o 
  13   4   8       70.38       87.22     23.37 o 
  14   4   8       14.41       47.28     41.44 o 
 -14   5   8      168.24      224.78     45.21 o 
 -13   5   8       31.76       23.33     24.76 o 
 -12   5   8      233.68      284.93     44.41 o 
 -11   5   8       39.23       67.49     26.34 o 
 -10   5   8     1351.19     1453.96     87.18 o 
  -9   5   8      270.73      201.06     33.85 o 
  -8   5   8     1567.43     1666.15     87.58 o 
  -7   5   8      950.62      896.97     49.33 o 
  -6   5   8      615.01      593.15     23.17 o 
  -5   5   8     1173.92     1199.80     85.85 o 
  -4   5   8     2639.10     2512.41     99.94 o 
  -3   5   8      834.37      910.43     35.54 o 
  -2   5   8       11.79       29.26      8.82 o 
  -1   5   8     1754.76     1769.30     31.43 o 
   0   5   8     1426.28     1472.09     24.83 o 
   1   5   8     1753.88     1720.38     46.11 o 
   2   5   8       12.06       45.95      9.81 o 
   3   5   8      834.83      926.29     35.30 o 
   4   5   8     2639.62     2611.81     69.18 o 
   5   5   8     1172.44     1185.45     44.83 o 
   6   5   8      614.33      605.02     32.89 o 
   7   5   8      948.88      893.18     42.35 o 
   8   5   8     1568.05     1584.30     60.57 o 
   9   5   8      269.73      306.04     44.05 o 
  10   5   8     1350.28     1401.29     62.06 o 
  11   5   8       39.38       48.22     15.35 o 
  12   5   8      233.28      177.46     25.88 o 
  13   5   8       31.78       21.67     18.89 o 
  14   5   8      168.62      198.03     43.88 o 
 -14   6   8        1.00      -10.30     23.62 o 
 -13   6   8       29.89       23.53     19.80 o 
 -12   6   8       58.71        6.23     21.00 o 
 -11   6   8      109.41      121.62     31.82 o 
 -10   6   8      126.68      130.90     31.31 o 
  -9   6   8      257.87      275.74     39.01 o 
  -8   6   8     1301.00     1262.68     76.27 o 
  -7   6   8      645.85      579.03     49.35 o 
  -6   6   8      877.84      838.25     28.19 o 
  -5   6   8      632.67      597.76     19.17 o 
  -4   6   8     1498.33     1626.52     78.34 o 
  -3   6   8      254.00      291.69     20.60 o 
  -2   6   8     5003.31     5197.02     85.57 o 
  -1   6   8       40.38       49.47      6.91 o 
   0   6   8     1840.05     1868.44     30.27 o 
   1   6   8       39.64       44.90      4.29 o 
   2   6   8     4996.18     5021.10    104.74 o 
   3   6   8      253.32      251.23     19.95 o 
   4   6   8     1498.72     1562.47     51.47 o 
   5   6   8      633.51      630.56     32.83 o 
   6   6   8      875.18      822.32     40.14 o 
   7   6   8      645.12      655.93     49.93 o 
   8   6   8     1302.27     1240.16     55.55 o 
   9   6   8      257.94      239.58     26.39 o 
  10   6   8      126.64      142.69     23.57 o 
  11   6   8      109.97      127.13     22.85 o 
  12   6   8       58.62       49.00     24.52 o 
  13   6   8       29.89       87.59     27.85 o 
  14   6   8        1.00      -28.22     28.22 o 
 -14   7   8      101.64       45.83     30.49 o 
 -13   7   8       25.98       16.34     21.78 o 
 -12   7   8      249.11      233.46     42.60 o 
 -11   7   8      187.51      231.74     39.10 o 
 -10   7   8      489.08      500.75     53.00 o 
  -9   7   8      135.36      167.22     31.62 o 
  -8   7   8     1239.13     1268.13     77.77 o 
  -7   7   8      367.48      382.06     42.37 o 
  -6   7   8     1237.31     1146.81     69.67 o 
  -5   7   8       21.08       24.75      6.33 o 
  -4   7   8      957.27      944.60     39.59 o 
  -3   7   8      717.46      719.01     26.07 o 
  -2   7   8      654.01      671.01     23.57 o 
  -1   7   8      807.94      786.36     23.69 o 
   0   7   8        4.13        4.20      5.90 o 
   1   7   8      806.31      741.40     27.43 o 
   2   7   8      654.52      663.47     45.15 o 
   3   7   8      716.80      763.03     48.33 o 
   4   7   8      956.65      901.06     52.89 o 
   5   7   8       20.58       48.24     13.80 o 
   6   7   8     1235.38     1201.87     50.03 o 
   7   7   8      367.44      336.91     28.16 o 
   8   7   8     1238.65     1193.23     54.60 o 
   9   7   8      135.56      122.85     21.91 o 
  10   7   8      489.83      506.65     39.20 o 
  11   7   8      187.13      199.40     28.20 o 
  12   7   8      249.04      273.26     32.29 o 
  13   7   8       25.97       49.83     22.69 o 
 -13   8   8       32.59       20.87     24.50 o 
 -12   8   8       38.42       34.17     24.86 o 
 -11   8   8       72.83      111.11     33.44 o 
 -10   8   8      153.79      176.82     34.43 o 
  -9   8   8       41.76       54.27     23.66 o 
  -8   8   8      350.40      318.56     40.76 o 
  -7   8   8      298.05      313.83     27.30 o 
  -6   8   8     1014.02      974.60     45.29 o 
  -5   8   8     1744.98     1658.65     58.53 o 
  -4   8   8      838.93      887.36     39.68 o 
  -3   8   8      531.90      545.85     40.78 o 
  -2   8   8     1269.77     1211.22     33.95 o 
  -1   8   8      606.15      572.60     20.79 o 
   0   8   8     2009.85     2028.54     40.82 o 
   1   8   8      606.54      556.31     35.08 o 
   2   8   8     1273.82     1309.55     73.41 o 
   3   8   8      531.00      469.35     44.56 o 
   4   8   8      837.91      866.18     60.32 o 
   5   8   8     1744.52     1641.74     58.84 o 
   6   8   8     1014.33      998.92     47.03 o 
   7   8   8      297.88      287.53     27.22 o 
   8   8   8      349.16      353.60     31.24 o 
   9   8   8       42.11       45.08     18.03 o 
  10   8   8      153.78      140.86     24.85 o 
  11   8   8       72.93       64.39     27.06 o 
  12   8   8       38.48       57.88     22.39 o 
 -12   9   8      219.86      225.16     34.54 o 
 -11   9   8       93.86       96.98     22.39 o 
 -10   9   8      179.30      175.41     25.10 o 
  -9   9   8       52.13       59.87     31.07 o 
  -8   9   8      230.47      255.71     26.88 o 
  -7   9   8       92.61      105.41     18.16 o 
  -6   9   8      800.57      831.62     42.89 o 
  -5   9   8      400.29      437.26     65.28 o 
  -4   9   8      777.76      723.14     36.86 o 
  -3   9   8      167.49      165.01     17.89 o 
  -2   9   8      719.14      752.44     30.26 o 
  -1   9   8      466.01      441.61     19.02 o 
   0   9   8       87.19       87.70      9.87 o 
   1   9   8      464.34      431.46     27.09 o 
   2   9   8      718.47      699.11     55.14 o 
   3   9   8      167.45      153.08     30.06 o 
   4   9   8      776.97      725.74     58.20 o 
   5   9   8      401.45      389.65     46.42 o 
   6   9   8      800.37      827.35     66.50 o 
   7   9   8       92.60      112.44     32.31 o 
   8   9   8      230.69      236.49     39.81 o 
   9   9   8       52.17       30.29     28.87 o 
  10   9   8      179.38      245.75     44.19 o 
  11   9   8       93.68      165.71     37.35 o 
  12   9   8      220.05      182.27     43.66 o 
 -12  10   8       30.03       29.56     22.01 o 
 -11  10   8       32.46       59.81     21.19 o 
 -10  10   8       81.15      111.16     22.13 o 
  -9  10   8      143.61      162.32     24.69 o 
  -8  10   8       59.56       79.74     18.62 o 
  -7  10   8      153.23      175.29     34.36 o 
  -6  10   8      554.53      600.56     37.22 o 
  -5  10   8      318.98      297.97     41.60 o 
  -4  10   8      967.24     1027.51     45.68 o 
  -3  10   8      757.12      799.31     39.04 o 
  -2  10   8      474.67      528.01     30.81 o 
  -1  10   8     1252.15     1374.49     48.76 o 
   0  10   8     1583.18     1598.24     51.46 o 
   1  10   8     1250.95     1177.92     40.76 o 
   2  10   8      474.52      466.16     47.85 o 
   3  10   8      757.14      725.94     59.84 o 
   4  10   8      967.70      965.80     70.74 o 
   5  10   8      318.57      289.71     41.79 o 
   6  10   8      554.67      584.87     58.56 o 
   7  10   8      153.63      148.54     31.89 o 
   8  10   8       59.79       31.51     22.84 o 
   9  10   8      143.57      117.74     32.93 o 
  10  10   8       80.83      121.66     36.69 o 
  11  10   8       32.43       48.22     30.44 o 
 -11  11   8        8.75      -15.53     16.99 o 
 -10  11   8       96.45       80.11     21.93 o 
  -9  11   8       52.16       57.45     19.10 o 
  -8  11   8      166.93      166.41     23.71 o 
  -7  11   8       52.51       35.83     23.30 o 
  -6  11   8      359.01      376.18     57.37 o 
  -5  11   8      219.65      228.56     43.02 o 
  -4  11   8       85.50      116.28     18.58 o 
  -3  11   8       61.01       83.77     20.83 o 
  -2  11   8      207.69      235.07     21.89 o 
  -1  11   8      281.19      304.13     28.36 o 
   0  11   8      467.16      472.95     27.62 o 
   1  11   8      282.05      284.62     20.93 o 
   2  11   8      207.45      194.99     33.62 o 
   3  11   8       61.02       15.30     16.33 o 
   4  11   8       85.30      101.22     30.09 o 
   5  11   8      219.34      132.61     30.30 o 
   6  11   8      359.43      376.35     49.41 o 
   7  11   8       52.76       92.47     33.29 o 
   8  11   8      166.54      209.52     43.42 o 
   9  11   8       52.00       44.74     27.76 o 
  10  11   8       96.33       87.93     33.33 o 
 -10  12   8       69.48       69.18     29.95 o 
  -9  12   8       94.02       94.88     21.38 o 
  -8  12   8       92.95      125.85     31.19 o 
  -7  12   8      156.16      156.56     23.90 o 
  -6  12   8      146.77      122.75     20.84 o 
  -5  12   8       83.64      114.09     19.75 o 
  -4  12   8      268.57      316.74     27.51 o 
  -3  12   8      531.69      559.12     40.24 o 
  -2  12   8      589.26      635.82     36.30 o 
  -1  12   8      561.95      542.99     32.50 o 
   0  12   8      889.70      979.95     42.78 o 
   1  12   8      563.15      592.98     58.09 o 
   2  12   8      588.82      470.71     51.84 o 
   3  12   8      531.74      570.44     57.85 o 
   4  12   8      268.68      319.20     47.44 o 
   5  12   8       83.81       71.78     30.05 o 
   6  12   8      147.14      185.67     41.03 o 
   7  12   8      156.04      195.82     41.14 o 
   8  12   8       93.02       52.81     28.77 o 
   9  12   8       93.88       98.34     34.66 o 
  -9  13   8       20.33       58.62     32.22 o 
  -8  13   8       98.25      107.02     27.45 o 
  -7  13   8       16.39        8.29     17.60 o 
  -6  13   8      121.49       64.14     32.25 o 
  -5  13   8       37.29       43.05     15.05 o 
  -4  13   8       50.44       75.37     29.61 o 
  -3  13   8       76.19       93.70     18.33 o 
  -2  13   8       35.57       25.33     11.75 o 
  -1  13   8      101.74      113.75     30.05 o 
   0  13   8       93.85       95.92     27.68 o 
   1  13   8      101.97      179.86     38.53 o 
   2  13   8       35.52       14.48     23.82 o 
   3  13   8       76.18       41.86     30.66 o 
   4  13   8       50.55       48.46     25.95 o 
   5  13   8       37.09        6.70     21.18 o 
   6  13   8      120.98      112.04     33.09 o 
   7  13   8       16.37       21.56     27.16 o 
  -8  14   8       79.87      166.42     37.15 o 
  -7  14   8      101.71      110.59     31.18 o 
  -6  14   8       63.17       72.48     18.33 o 
  -5  14   8       86.86       79.48     28.87 o 
  -4  14   8      133.53      127.11     34.18 o 
  -3  14   8      213.97      190.11     36.02 o 
  -2  14   8      311.87      322.60     34.06 o 
  -1  14   8      194.64      242.77     42.65 o 
   0  14   8      160.52      216.09     41.15 o 
   1  14   8      194.45      181.57     39.32 o 
   2  14   8      311.68      428.10     56.07 o 
   3  14   8      214.46      240.32     44.82 o 
   4  14   8      133.80      160.09     37.28 o 
   5  14   8       86.85       69.89     31.93 o 
   6  14   8       63.10       47.21     29.92 o 
  -4  15   8       69.72       96.68     29.89 o 
  -3  15   8       35.21      115.30     32.22 o 
  -2  15   8       35.44       15.94     23.99 o 
  -1  15   8       19.12       17.42     22.18 o 
   0  15   8        0.03        1.00     23.94 o 
   1  15   8       19.02       15.38     23.17 o 
   2  15   8       35.45       65.16     29.93 o 
   3  15   8       35.20       80.66     32.21 o 
   4  15   8       69.57       31.81     28.22 o 
  -2  16   8       65.79       38.52     29.17 o 
  -1  16   8      100.05      112.71     32.62 o 
   1   0   9    17612.47    18324.80    208.47 o 
   2   0   9     1542.59     1587.98     28.78 o 
   3   0   9      421.60      430.18     14.00 o 
   4   0   9      530.81      614.85     25.47 o 
   5   0   9     1734.71     1640.12     73.40 o 
   6   0   9      458.08      443.12     19.46 o 
   7   0   9     1551.51     1719.11     54.72 o 
   8   0   9       20.41       22.62     15.36 o 
   9   0   9     1919.14     2019.09     66.18 o 
  10   0   9      277.44      276.73     30.07 o 
  11   0   9      212.26      209.52     24.97 o 
  12   0   9      214.87      209.35     39.51 o 
  13   0   9        7.51       -3.44     15.11 o 
  14   0   9       12.06       46.16     18.82 o 
 -14   1   9        7.21       16.87     15.63 o 
 -13   1   9      314.76      380.66     33.72 o 
 -12   1   9        1.01       17.19     27.56 o 
 -11   1   9      964.37     1044.57     49.80 o 
 -10   1   9       91.09      100.46     17.17 o 
  -9   1   9     1473.28     1454.25     83.24 o 
  -8   1   9      300.35      305.78     36.49 o 
  -7   1   9     6132.42     6254.38    103.41 o 
  -6   1   9      860.87      853.89     28.91 o 
  -5   1   9     4373.69     4386.98     73.78 o 
  -4   1   9     1440.40     1402.23     48.57 o 
  -3   1   9      134.46      113.31      7.83 o 
  -2   1   9      617.03      647.14     16.56 o 
  -1   1   9      359.59      381.38     12.83 o 
   0   1   9     3218.33     3308.56     54.88 o 
   1   1   9      360.64      373.16     18.84 o 
   2   1   9      618.42      619.55     16.00 o 
   3   1   9      135.20      129.69     10.31 o 
   4   1   9     1438.83     1426.58     43.24 o 
   5   1   9     4369.41     4362.15     95.22 o 
   6   1   9      860.35      848.71     35.34 o 
   7   1   9     6133.57     6041.62    129.11 o 
   8   1   9      299.52      310.94     24.30 o 
   9   1   9     1473.32     1500.70     56.96 o 
  10   1   9       91.21      104.23     32.32 o 
  11   1   9      964.98      962.42     49.60 o 
  12   1   9        0.99       23.12     32.17 o 
  13   1   9      314.61      401.81     35.56 o 
  14   1   9        7.24       12.11     41.56 o 
  15   1   9      108.07       93.04     32.15 o 
 -14   2   9       47.18       32.99     27.02 o 
 -13   2   9       19.27       47.25     18.45 o 
 -12   2   9       92.14       65.84     16.48 o 
 -11   2   9      245.19      287.18     26.52 o 
 -10   2   9      189.59      219.49     22.20 o 
  -9   2   9      528.45      565.26     32.08 o 
  -8   2   9     1013.51      947.96     30.60 o 
  -7   2   9     2673.72     2648.34     54.22 o 
  -6   2   9      391.68      395.26     16.55 o 
  -5   2   9     4101.82     3935.37     65.74 o 
  -4   2   9      363.22      370.77     18.54 o 
  -3   2   9     4795.10     5021.58    139.66 o 
  -2   2   9     1432.90     1446.33     33.74 o 
  -1   2   9     4251.06     4359.64     69.89 o 
   0   2   9       51.02       29.10      4.49 o 
   1   2   9     4254.56     4246.06     81.98 o 
   2   2   9     1435.56     1403.22     33.66 o 
   3   2   9     4781.65     4935.47    100.34 o 
   4   2   9      362.88      350.19     20.70 o 
   5   2   9     4095.75     4011.91     91.17 o 
   6   2   9      391.17      367.78     24.21 o 
   7   2   9     2679.50     2584.11     73.40 o 
   8   2   9     1011.69      977.23     43.51 o 
   9   2   9      528.34      556.59     41.49 o 
  10   2   9      190.68      187.14     23.34 o 
  11   2   9      245.06      272.10     28.96 o 
  12   2   9       92.35      112.42     20.06 o 
  13   2   9       19.25       38.35     23.76 o 
  14   2   9       47.13       52.00     21.61 o 
  15   2   9        7.37       -7.61     24.45 o 
 -14   3   9       12.42       45.74     27.72 o 
 -13   3   9      380.73      415.87     55.11 o 
 -12   3   9        3.54       12.36     12.62 o 
 -11   3   9      680.99      765.36     40.92 o 
 -10   3   9       25.29       30.20     22.48 o 
  -9   3   9     1198.70     1255.97     47.83 o 
  -8   3   9      127.35      141.68     11.82 o 
  -7   3   9      745.46      741.36     26.04 o 
  -6   3   9      936.36      952.53     25.23 o 
  -5   3   9     2262.13     2226.80     40.82 o 
  -4   3   9      671.83      645.81     15.07 o 
  -3   3   9     2809.13     2856.09     71.78 o 
  -2   3   9     2685.20     2729.75     63.20 o 
  -1   3   9      178.68      162.98      8.61 o 
   0   3   9       57.53       43.28      4.44 o 
   1   3   9      179.69      167.24     10.81 o 
   2   3   9     2681.17     2623.36     62.79 o 
   3   3   9     2807.11     2665.91     65.56 o 
   4   3   9      670.44      650.08     32.74 o 
   5   3   9     2260.85     2243.81     63.37 o 
   6   3   9      935.66      947.75     39.89 o 
   7   3   9      745.97      780.65     42.48 o 
   8   3   9      126.74      120.88     31.33 o 
   9   3   9     1198.90     1162.84     57.24 o 
  10   3   9       24.96       44.64     16.53 o 
  11   3   9      680.67      612.18     41.47 o 
  12   3   9        3.52       19.12     17.21 o 
  13   3   9      381.11      505.17     41.53 o 
  14   3   9       12.40       26.50     17.50 o 
  15   3   9      105.97      173.20     42.59 o 
 -14   4   9       33.77       68.03     34.84 o 
 -13   4   9       65.42       44.86     22.99 o 
 -12   4   9        6.36       28.99     23.78 o 
 -11   4   9       91.75      113.03     31.24 o 
 -10   4   9      250.49      320.21     42.70 o 
  -9   4   9      350.78      338.32     43.19 o 
  -8   4   9      422.53      388.94     43.33 o 
  -7   4   9     1387.56     1413.33     32.60 o 
  -6   4   9      314.25      307.92     11.94 o 
  -5   4   9     5535.70     5094.42    132.03 o 
  -4   4   9      400.51      390.66     27.08 o 
  -3   4   9     8519.27     7937.58    190.64 o 
  -2   4   9     3244.36     3275.04    120.27 o 
  -1   4   9     2806.87     2731.15     84.52 o 
   0   4   9     4162.66     3999.36     81.41 o 
   1   4   9     2802.06     2642.40     92.17 o 
   2   4   9     3239.28     3031.90     70.62 o 
   3   4   9     8511.19     8313.24    156.44 o 
   4   4   9      399.65      464.20     45.71 o 
   5   4   9     5533.90     5331.41    116.50 o 
   6   4   9      314.38      272.40     22.76 o 
   7   4   9     1386.36     1328.83     97.48 o 
   8   4   9      422.93      458.33     31.41 o 
   9   4   9      351.53      296.28     42.11 o 
  10   4   9      250.19      234.60     26.55 o 
  11   4   9       91.86       86.77     49.61 o 
  12   4   9        6.36      -16.19     34.40 o 
  13   4   9       65.39       68.41     21.69 o 
  14   4   9       33.88       39.63     26.70 o 
 -14   5   9        7.96       15.37     21.75 o 
 -13   5   9      117.63      100.00     34.99 o 
 -12   5   9        0.47      -21.16     21.16 o 
 -11   5   9      299.53      260.68     41.89 o 
 -10   5   9        4.78       23.13     22.11 o 
  -9   5   9     1058.99     1091.60     73.71 o 
  -8   5   9      510.73      515.53     48.85 o 
  -7   5   9      360.71      339.33     12.22 o 
  -6   5   9       21.20       23.43      4.15 o 
  -5   5   9      499.14      492.88     43.07 o 
  -4   5   9     1409.64     1440.90     73.66 o 
  -3   5   9      872.92      913.50     60.75 o 
  -2   5   9     2136.79     2054.79     56.42 o 
  -1   5   9       26.06       23.77      4.54 o 
   0   5   9      147.63      138.16      6.74 o 
   1   5   9       26.29       21.73      8.02 o 
   2   5   9     2130.57     2077.92     55.92 o 
   3   5   9      873.01      849.83     34.72 o 
   4   5   9     1408.95     1292.57     45.71 o 
   5   5   9      501.69      535.43     30.11 o 
   6   5   9       21.32       32.36     13.21 o 
   7   5   9      361.50      387.00     38.41 o 
   8   5   9      510.09      481.38     33.73 o 
   9   5   9     1057.94     1106.17     52.42 o 
  10   5   9        4.68       17.52     25.77 o 
  11   5   9      299.23      261.32     29.50 o 
  12   5   9        0.44       27.94     17.55 o 
  13   5   9      117.88      127.97     25.47 o 
  14   5   9        7.97       -3.11     21.97 o 
 -13   6   9       23.47      -17.68     24.00 o 
 -12   6   9       34.97       44.97     28.29 o 
 -11   6   9       58.92      112.96     31.05 o 
 -10   6   9      185.60      181.75     36.11 o 
  -9   6   9      418.96      430.36     47.54 o 
  -8   6   9      229.86      245.77     37.46 o 
  -7   6   9     1478.33     1500.47     83.60 o 
  -6   6   9      225.70      215.88     10.81 o 
  -5   6   9      951.46      890.56     59.57 o 
  -4   6   9      719.49      749.30     53.46 o 
  -3   6   9     7454.79     7358.34    146.61 o 
  -2   6   9     1456.26     1458.59     32.31 o 
  -1   6   9     9895.09     9776.51    140.44 o 
   0   6   9     2273.04     2272.84     35.07 o 
   1   6   9     9897.88     9751.75    176.09 o 
   2   6   9     1455.03     1436.50     52.50 o 
   3   6   9     7455.11     7061.98    141.20 o 
   4   6   9      718.78      726.50     34.17 o 
   5   6   9      949.02      918.83     40.57 o 
   6   6   9      224.95      232.46     58.32 o 
   7   6   9     1476.47     1533.02     58.90 o 
   8   6   9      230.60      223.40     38.51 o 
   9   6   9      418.66      423.36     34.30 o 
  10   6   9      185.63      162.81     24.23 o 
  11   6   9       59.02       41.79     19.09 o 
  12   6   9       34.89       57.97     20.06 o 
  13   6   9       23.45       32.29     19.32 o 
 -13   7   9      114.18      184.54     41.17 o 
 -12   7   9       62.23       42.12     29.02 o 
 -11   7   9      119.22      170.39     36.53 o 
 -10   7   9       66.03       54.84     23.63 o 
  -9   7   9      351.59      327.56     43.67 o 
  -8   7   9       49.06       40.46     23.73 o 
  -7   7   9      404.90      392.18     43.96 o 
  -6   7   9      425.03      369.72     41.80 o 
  -5   7   9      315.99      404.89     41.71 o 
  -4   7   9       95.00       90.19     23.28 o 
  -3   7   9       33.15       42.52     14.91 o 
  -2   7   9     1876.67     1831.53     42.61 o 
  -1   7   9       94.67       98.36     10.93 o 
   0   7   9      911.68      916.76     22.90 o 
   1   7   9       94.26       95.22      6.75 o 
   2   7   9     1880.31     1901.13     55.52 o 
   3   7   9       33.57       25.74     12.78 o 
   4   7   9       94.66      112.47     29.84 o 
   5   7   9      316.47      324.15     25.56 o 
   6   7   9      423.98      445.43     30.84 o 
   7   7   9      404.54      401.78     30.32 o 
   8   7   9       48.78      103.74     57.24 o 
   9   7   9      351.97      434.26     34.83 o 
  10   7   9       66.02       62.07     19.18 o 
  11   7   9      119.31      125.63     24.37 o 
  12   7   9       62.12       79.74     24.40 o 
  13   7   9      113.83      121.40     36.50 o 
 -13   8   9        0.69      -11.63     25.65 o 
 -12   8   9       40.05       47.99     24.92 o 
 -11   8   9       42.45        4.25     23.50 o 
 -10   8   9       91.69       70.44     26.09 o 
  -9   8   9      159.85      216.01     38.54 o 
  -8   8   9       41.73       26.72     22.18 o 
  -7   8   9      712.53      639.52     54.91 o 
  -6   8   9      380.58      400.82     29.96 o 
  -5   8   9     1788.14     1765.88     61.21 o 
  -4   8   9      961.99      962.49     54.53 o 
  -3   8   9     2782.64     2860.75     94.85 o 
  -2   8   9       91.49       95.73     10.58 o 
  -1   8   9     5810.88     5865.17     95.78 o 
   0   8   9      371.49      370.34     14.35 o 
   1   8   9     5808.16     5817.69    111.66 o 
   2   8   9       92.45      141.03     27.98 o 
   3   8   9     2783.66     2642.20     73.34 o 
   4   8   9      961.94      911.56     41.43 o 
   5   8   9     1787.93     1832.95     63.14 o 
   6   8   9      380.43      372.37     29.60 o 
   7   8   9      710.87      780.35     44.26 o 
   8   8   9       41.92       37.67     31.43 o 
   9   8   9      159.66      224.71     27.24 o 
  10   8   9       91.81      114.44     22.20 o 
  11   8   9       42.21       81.16     22.78 o 
  12   8   9       39.97       27.06     30.42 o 
 -12   9   9      109.53       70.97     32.23 o 
 -11   9   9      160.07      179.79     41.81 o 
 -10   9   9      125.53      144.64     25.07 o 
  -9   9   9       38.60       47.90     16.39 o 
  -8   9   9       37.91       34.96     16.31 o 
  -7   9   9      183.22      177.78     23.79 o 
  -6   9   9      198.87      231.26     43.76 o 
  -5   9   9      191.63      196.42     21.93 o 
  -4   9   9      286.03      311.90     25.01 o 
  -3   9   9      188.27      198.14     27.71 o 
  -2   9   9      842.98      808.13     36.09 o 
  -1   9   9      360.84      358.44     20.18 o 
   0   9   9     1055.43     1078.47     27.53 o 
   1   9   9      362.30      357.92     53.15 o 
   2   9   9      844.87      888.91     63.16 o 
   3   9   9      187.01      153.10     29.91 o 
   4   9   9      286.43      264.37     38.72 o 
   5   9   9      191.57      139.49     31.14 o 
   6   9   9      199.10      220.01     24.20 o 
   7   9   9      183.05      151.05     21.69 o 
   8   9   9       38.05       28.50     15.81 o 
   9   9   9       38.74       40.48     18.86 o 
  10   9   9      125.43      161.72     26.07 o 
  11   9   9      160.21      217.18     43.25 o 
 -11  10   9       14.27       11.01     16.72 o 
 -10  10   9       65.23       47.07     22.37 o 
  -9  10   9       52.36       57.06     26.41 o 
  -8  10   9       82.44       43.34     26.68 o 
  -7  10   9      245.53      237.57     26.44 o 
  -6  10   9      193.41      191.06     46.21 o 
  -5  10   9     1355.19     1346.11     55.43 o 
  -4  10   9       91.98      110.11     17.59 o 
  -3  10   9      920.48      992.72     43.44 o 
  -2  10   9      417.48      420.42     28.03 o 
  -1  10   9     1387.90     1406.88     49.06 o 
   0  10   9       85.65       88.88     12.93 o 
   1  10   9     1388.91     1494.42     45.49 o 
   2  10   9      417.61      451.70     47.97 o 
   3  10   9      919.32      949.41     69.70 o 
   4  10   9       91.84      144.95     32.05 o 
   5  10   9     1354.59     1301.86     86.23 o 
   6  10   9      194.05      191.75     35.38 o 
   7  10   9      245.66      273.74     43.05 o 
   8  10   9       82.38       78.80     28.17 o 
   9  10   9       51.99       23.02     25.74 o 
  10  10   9       64.96       83.49     31.09 o 
  11  10   9       14.21       30.27     27.77 o 
 -11  11   9      107.49       57.38     23.06 o 
 -10  11   9       76.69       94.73     22.08 o 
  -9  11   9      100.72      110.35     22.77 o 
  -8  11   9      213.34      234.31     28.72 o 
  -7  11   9      178.27      235.45     39.54 o 
  -6  11   9      223.82      258.24     44.15 o 
  -5  11   9       74.81       97.71     17.82 o 
  -4  11   9      356.93      391.40     29.47 o 
  -3  11   9      126.94      142.74     26.48 o 
  -2  11   9      137.74      124.33     16.49 o 
  -1  11   9       41.65       55.35     12.73 o 
   0  11   9      196.20      209.28     18.64 o 
   1  11   9       41.72       83.59     26.12 o 
   2  11   9      136.98      202.59     35.87 o 
   3  11   9      127.53      120.52     29.37 o 
   4  11   9      357.14      315.14     45.29 o 
   5  11   9       74.26       62.46     25.86 o 
   6  11   9      224.29      254.52     42.99 o 
   7  11   9      177.99      132.83     36.95 o 
   8  11   9      213.67      188.18     40.98 o 
   9  11   9      100.62      135.30     37.95 o 
  10  11   9       76.71       76.02     35.28 o 
 -10  12   9       30.84        3.79     29.02 o 
  -9  12   9       56.62      106.06     23.13 o 
  -8  12   9      138.32      131.98     23.56 o 
  -7  12   9       68.51       55.07     19.08 o 
  -6  12   9       93.88      102.51     19.90 o 
  -5  12   9      178.33      205.80     24.71 o 
  -4  12   9       76.33       63.43     15.85 o 
  -3  12   9      241.79      219.96     36.10 o 
  -2  12   9      189.58      203.90     18.66 o 
  -1  12   9      646.25      632.39     60.18 o 
   0  12   9      441.01      381.54     49.17 o 
   1  12   9      646.32      697.42     64.87 o 
   2  12   9      190.01      179.11     35.63 o 
   3  12   9      241.51      320.39     44.88 o 
   4  12   9       76.53       61.12     28.32 o 
   5  12   9      177.70      171.20     38.51 o 
   6  12   9       93.88      105.30     33.88 o 
   7  12   9       68.38       94.81     32.89 o 
   8  12   9      138.13      171.67     38.81 o 
  -9  13   9      100.24      139.81     38.67 o 
  -8  13   9       86.32       84.66     22.23 o 
  -7  13   9       99.46      116.03     23.07 o 
  -6  13   9      117.82      102.23     44.80 o 
  -5  13   9       83.10       85.61     18.23 o 
  -4  13   9      117.60       79.98     27.89 o 
  -3  13   9       43.78       64.36     27.19 o 
  -2  13   9       67.39      101.29     26.23 o 
  -1  13   9       15.99       18.92     23.27 o 
   0  13   9        0.94      -18.80     20.78 o 
   1  13   9       15.94       37.43     25.14 o 
   2  13   9       67.32       72.80     30.60 o 
   3  13   9       44.01       33.56     26.09 o 
   4  13   9      117.71      134.34     37.20 o 
   5  13   9       83.11       55.67     30.47 o 
   6  13   9      117.83       25.56     26.37 o 
   7  13   9       99.20      211.18     46.64 o 
  -7  14   9       29.54        9.00     25.89 o 
  -6  14   9      111.73      112.55     33.13 o 
  -5  14   9       17.52       39.43     24.06 o 
  -4  14   9      160.62      215.26     41.39 o 
  -3  14   9      167.27      182.41     39.08 o 
  -2  14   9      193.55      160.42     26.91 o 
  -1  14   9      100.81      104.62     35.55 o 
   0  14   9       61.50       56.32     27.65 o 
   1  14   9      100.64       91.87     32.08 o 
   2  14   9      193.81      216.50     40.84 o 
   3  14   9      166.99      172.14     42.78 o 
   4  14   9      160.79      260.16     48.42 o 
   5  14   9       17.50      -26.16     26.16 o 
  -5  15   9       39.47       71.56     32.07 o 
  -4  15   9       37.83       53.56     26.41 o 
  -3  15   9       79.95      102.26     31.34 o 
  -2  15   9       32.24       27.57     22.61 o 
  -1  15   9       17.83      -23.89     23.89 o 
   0  15   9       15.52       16.65     20.87 o 
   1  15   9       17.85       10.14     25.49 o 
   2  15   9       32.39       86.44     29.19 o 
  -2  16   9      110.26      121.40     34.31 o 
  -1  16   9       18.09       13.67     24.30 o 
   0   0  10     4019.24     3781.27     78.30 o 
   1   0  10      528.61      499.90     18.10 o 
   2   0  10     2614.27     2392.35     43.14 o 
   3   0  10       43.15       56.28     11.67 o 
   4   0  10     1292.81     1222.59     38.69 o 
   5   0  10       44.89       59.78     10.27 o 
   6   0  10     1029.43     1079.67     54.46 o 
   7   0  10     1209.75     1187.93     44.41 o 
   8   0  10     1194.28     1278.75     60.36 o 
   9   0  10      173.33      189.57     20.84 o 
  10   0  10       36.26       47.59     14.29 o 
  11   0  10      911.84      965.50     85.99 o 
  12   0  10        3.65       15.11     14.21 o 
  13   0  10      136.05      147.73     23.91 o 
  14   0  10        0.75       10.07     28.84 o 
 -14   1  10       38.74       49.22     30.87 o 
 -13   1  10        8.30       27.13     18.03 o 
 -12   1  10       61.37       73.41     17.56 o 
 -11   1  10      118.14      160.78     22.15 o 
 -10   1  10      164.49      190.04     77.41 o 
  -9   1  10      469.77      491.87     31.10 o 
  -8   1  10      735.86      702.60     34.35 o 
  -7   1  10     2117.46     2111.40    103.18 o 
  -6   1  10      632.84      649.32     27.16 o 
  -5   1  10     5516.52     5453.44     88.41 o 
  -4   1  10       36.06       32.03      7.33 o 
  -3   1  10     3085.84     3038.16     54.05 o 
  -2   1  10      580.12      588.24     16.35 o 
  -1   1  10     7163.21     6802.35    107.98 o 
   0   1  10      465.44      427.29     13.93 o 
   1   1  10     7168.95     6876.82     87.98 o 
   2   1  10      580.77      593.45     16.32 o 
   3   1  10     3083.01     2964.77     60.38 o 
   4   1  10       36.26       44.19     10.18 o 
   5   1  10     5518.35     5465.78    137.42 o 
   6   1  10      632.58      660.97     42.51 o 
   7   1  10     2119.16     2090.24     63.57 o 
   8   1  10      736.90      741.64     37.42 o 
   9   1  10      469.80      442.54     30.58 o 
  10   1  10      163.81      219.23     61.35 o 
  11   1  10      118.20      181.62     28.80 o 
  12   1  10       60.93       73.63     18.36 o 
  13   1  10        8.36       16.82     16.59 o 
  14   1  10       38.89       79.06     38.20 o 
 -14   2  10        6.45       -4.75     26.39 o 
 -13   2  10      297.48      352.07     54.07 o 
 -12   2  10        4.34       23.96     14.65 o 
 -11   2  10      470.76      541.76     47.02 o 
 -10   2  10      256.16      249.91     31.10 o 
  -9   2  10      595.58      543.97     31.24 o 
  -8   2  10      174.13      172.64     17.31 o 
  -7   2  10      748.41      732.39     24.83 o 
  -6   2  10     1498.48     1460.53     35.11 o 
  -5   2  10      779.27      765.08     21.94 o 
  -4   2  10     4052.02     3987.52    113.75 o 
  -3   2  10      145.47      141.06      8.06 o 
  -2   2  10     2226.45     2183.31     62.31 o 
  -1   2  10      263.62      257.15     10.83 o 
   0   2  10     1406.26     1352.68     26.26 o 
   1   2  10      263.61      257.62      9.90 o 
   2   2  10     2225.74     2182.95     50.74 o 
   3   2  10      145.16      152.66     14.18 o 
   4   2  10     4048.25     3861.31     87.18 o 
   5   2  10      778.69      744.27     33.00 o 
   6   2  10     1500.75     1490.99     59.32 o 
   7   2  10      745.33      729.96     40.10 o 
   8   2  10      174.66      174.59     20.30 o 
   9   2  10      596.85      558.68     35.04 o 
  10   2  10      256.00      255.75     27.44 o 
  11   2  10      471.99      527.24     37.78 o 
  12   2  10        4.28        7.20     13.97 o 
  13   2  10      297.41      347.31     35.53 o 
  14   2  10        6.48       57.97     21.34 o 
 -14   3  10       35.91        9.51     23.93 o 
 -13   3  10       40.62       54.09     32.69 o 
 -12   3  10      175.00      126.80     35.37 o 
 -11   3  10       66.11       51.79     14.91 o 
 -10   3  10      365.33      338.53     26.37 o 
  -9   3  10      379.81      380.39     25.88 o 
  -8   3  10      133.93      144.53     15.56 o 
  -7   3  10     1038.75     1055.08     28.95 o 
  -6   3  10       77.23       74.19     10.88 o 
  -5   3  10     4643.66     4537.91     70.81 o 
  -4   3  10      493.75      517.66     70.46 o 
  -3   3  10     6406.65     6542.32    129.82 o 
  -2   3  10     1081.17     1102.14     32.86 o 
  -1   3  10     3885.20     3810.77     57.35 o 
   0   3  10      265.69      240.45      9.69 o 
   1   3  10     3877.52     3516.42    165.26 o 
   2   3  10     1080.82     1074.98     36.57 o 
   3   3  10     6405.47     6437.90    127.03 o 
   4   3  10      492.64      544.58     27.76 o 
   5   3  10     4647.44     4520.47    102.58 o 
   6   3  10       78.07       55.77     12.99 o 
   7   3  10     1042.99     1111.21     65.93 o 
   8   3  10      134.75      157.97     20.38 o 
   9   3  10      380.10      356.74     29.16 o 
  10   3  10      364.02      354.21     30.69 o 
  11   3  10       66.11       71.63     19.99 o 
  12   3  10      174.93      167.77     28.63 o 
  13   3  10       40.65       77.29     22.99 o 
  14   3  10       35.80       60.21     29.89 o 
 -13   4  10      210.20      308.19     51.17 o 
 -12   4  10       55.90       52.98     26.96 o 
 -11   4  10      277.91      233.01     40.37 o 
 -10   4  10       36.03       36.93     11.57 o 
  -9   4  10     1185.88     1239.49     92.58 o 
  -8   4  10      151.69      165.94     15.60 o 
  -7   4  10      529.28      510.86     17.45 o 
  -6   4  10      575.45      569.75     16.07 o 
  -5   4  10      972.31      880.91     26.55 o 
  -4   4  10     1965.36     1899.04     34.35 o 
  -3   4  10      578.34      604.52     17.78 o 
  -2   4  10     1288.49     1311.18     45.36 o 
  -1   4  10      213.10      223.05     11.31 o 
   0   4  10      523.58      531.05     16.38 o 
   1   4  10      212.88      220.54     28.86 o 
   2   4  10     1290.07     1253.00     41.02 o 
   3   4  10      579.85      589.29     28.22 o 
   4   4  10     1965.78     1809.51     55.64 o 
   5   4  10      973.90      926.93     87.14 o 
   6   4  10      575.34      546.44     71.97 o 
   7   4  10      529.36      549.84     33.38 o 
   8   4  10      151.17      199.46     22.89 o 
   9   4  10     1184.07     1216.92     77.90 o 
  10   4  10       36.23        9.30     13.30 o 
  11   4  10      277.63      298.43     45.99 o 
  12   4  10       56.04       72.14     23.75 o 
  13   4  10      210.25      226.89     40.12 o 
  14   4  10       25.57       26.87     26.17 o 
 -13   5  10       28.44       -5.66     21.90 o 
 -12   5  10       47.71       14.29     22.49 o 
 -11   5  10       59.43       46.20     26.70 o 
 -10   5  10      256.56      316.77     43.92 o 
  -9   5  10      433.94      450.05     49.87 o 
  -8   5  10      331.18      361.82     34.42 o 
  -7   5  10     1182.38     1092.45     57.34 o 
  -6   5  10       30.15       21.25     16.53 o 
  -5   5  10      712.76      726.77     54.10 o 
  -4   5  10      564.31      550.51     45.12 o 
  -3   5  10     5258.41     5184.97    167.87 o 
  -2   5  10      427.66      403.86     24.45 o 
  -1   5  10     2895.70     2954.69     67.83 o 
   0   5  10        0.94        7.81      3.36 o 
   1   5  10     2895.63     2955.23     69.35 o 
   2   5  10      426.05      443.87     23.79 o 
   3   5  10     5262.55     5136.53    110.27 o 
   4   5  10      565.62      533.33     29.04 o 
   5   5  10      718.65      714.24     35.46 o 
   6   5  10       29.94       27.34     14.39 o 
   7   5  10     1183.40     1143.96     49.77 o 
   8   5  10      330.49      318.78     27.59 o 
   9   5  10      434.25      433.38     34.03 o 
  10   5  10      256.54      307.35     75.48 o 
  11   5  10       59.46       55.60     23.63 o 
  12   5  10       47.55       57.52     20.18 o 
  13   5  10       28.39       18.22     19.29 o 
  14   5  10       22.59        8.05     25.50 o 
 -13   6  10      100.71      125.20     36.30 o 
 -12   6  10       59.80      112.89     32.10 o 
 -11   6  10      283.53      279.28     43.19 o 
 -10   6  10       85.50      165.74     33.79 o 
  -9   6  10      993.41     1061.39     76.06 o 
  -8   6  10      196.51      226.17     36.93 o 
  -7   6  10      668.24      629.23     54.49 o 
  -6   6  10      130.19      114.00     25.95 o 
  -5   6  10      381.92      291.29     35.10 o 
  -4   6  10      170.29      147.26     25.03 o 
  -3   6  10      663.83      800.05     55.62 o 
  -2   6  10      472.98      535.39     27.47 o 
  -1   6  10      652.05      587.50     15.48 o 
   0   6  10      542.58      554.87     13.81 o 
   1   6  10      650.96      588.99     39.09 o 
   2   6  10      472.14      504.56     26.20 o 
   3   6  10      665.05      673.61     32.06 o 
   4   6  10      170.67      190.79     18.48 o 
   5   6  10      381.90      386.52     48.23 o 
   6   6  10      129.67      112.87     17.34 o 
   7   6  10      668.54      687.66     39.60 o 
   8   6  10      196.91      217.93     25.68 o 
   9   6  10      993.00     1030.29     52.65 o 
  10   6  10       85.93       89.40     32.02 o 
  11   6  10      282.73      282.00     31.20 o 
  12   6  10       60.03       57.97     19.42 o 
  13   6  10      100.66      120.50     36.41 o 
 -13   7  10       14.54        8.43     25.82 o 
 -12   7  10       23.02       30.64     24.27 o 
 -11   7  10       73.97       62.81     28.44 o 
 -10   7  10      106.79       74.00     27.11 o 
  -9   7  10      236.56      207.10     36.43 o 
  -8   7  10      301.00      308.64     42.38 o 
  -7   7  10      554.35      494.43     48.42 o 
  -6   7  10      688.30      736.55     58.45 o 
  -5   7  10      441.63      442.69     45.37 o 
  -4   7  10      183.21      216.09     33.39 o 
  -3   7  10     1320.15     1459.91     49.44 o 
  -2   7  10      163.40      157.05     18.24 o 
  -1   7  10     2788.74     2848.75     53.92 o 
   0   7  10      798.74      824.96     25.99 o 
   1   7  10     2794.56     2795.15     68.95 o 
   2   7  10      163.70      138.13     15.12 o 
   3   7  10     1327.45     1393.23     49.00 o 
   4   7  10      183.74      178.81     24.78 o 
   5   7  10      442.31      418.73     44.13 o 
   6   7  10      687.63      704.33     60.29 o 
   7   7  10      553.56      549.73     36.14 o 
   8   7  10      300.28      265.36     27.34 o 
   9   7  10      236.45      282.65     29.88 o 
  10   7  10      106.98      105.32     21.98 o 
  11   7  10       73.89       93.69     21.94 o 
  12   7  10       23.05       65.70     50.95 o 
  13   7  10       14.54       67.45     34.97 o 
 -12   8  10       44.27       52.97     27.97 o 
 -11   8  10      225.84      226.79     42.67 o 
 -10   8  10       46.41      102.43     31.28 o 
  -9   8  10      265.65      251.33     40.95 o 
  -8   8  10       86.83       96.03     27.39 o 
  -7   8  10      493.01      485.57     50.73 o 
  -6   8  10      311.06      310.00     27.13 o 
  -5   8  10      699.59      709.78     56.44 o 
  -4   8  10      178.44      200.56     19.94 o 
  -3   8  10      717.49      765.27     52.72 o 
  -2   8  10      752.58      766.17     24.01 o 
  -1   8  10      303.68      327.95     21.39 o 
   0   8  10        0.99        2.78      3.94 o 
   1   8  10      303.99      335.24     38.39 o 
   2   8  10      749.94      750.92     33.61 o 
   3   8  10      714.21      686.71     34.15 o 
   4   8  10      179.82      139.53     17.18 o 
   5   8  10      699.47      716.82     38.47 o 
   6   8  10      311.56      302.57     26.92 o 
   7   8  10      492.97      529.76     36.57 o 
   8   8  10       87.08       30.21     15.83 o 
   9   8  10      266.34      279.03     30.39 o 
  10   8  10       46.54       47.29     18.13 o 
  11   8  10      225.66      278.70     33.01 o 
  12   8  10       44.20      102.25     24.01 o 
 -12   9  10       40.07       38.86     39.80 o 
 -11   9  10       57.05       49.78     24.46 o 
 -10   9  10       81.47      101.19     22.03 o 
  -9   9  10       48.68       48.50     15.93 o 
  -8   9  10       35.92       37.64     15.39 o 
  -7   9  10      228.20      258.79     26.77 o 
  -6   9  10      138.02      163.78     21.75 o 
  -5   9  10     1169.77     1149.47     49.86 o 
  -4   9  10      323.19      312.30     25.02 o 
  -3   9  10      606.80      651.17     33.85 o 
  -2   9  10      463.65      467.84     23.46 o 
  -1   9  10      812.32      819.12     53.45 o 
   0   9  10     1482.15     1476.04     44.02 o 
   1   9  10      813.08      832.13     62.61 o 
   2   9  10      465.19      547.78     51.07 o 
   3   9  10      608.01      611.81     54.97 o 
   4   9  10      322.77      312.37     41.69 o 
   5   9  10     1169.68     1170.67     51.48 o 
   6   9  10      137.93      145.83     20.82 o 
   7   9  10      228.01      155.75     31.07 o 
   8   9  10       35.91       40.87     15.35 o 
   9   9  10       48.47       32.47     15.61 o 
  10   9  10       81.74       90.35     21.96 o 
  11   9  10       57.07       73.63     29.06 o 
 -11  10  10      146.53      177.46     28.56 o 
 -10  10  10       38.08       21.05     28.57 o 
  -9  10  10      110.00       95.79     44.13 o 
  -8  10  10       63.02       52.73     24.62 o 
  -7  10  10      279.20      291.64     29.72 o 
  -6  10  10      169.53      176.25     22.89 o 
  -5  10  10      277.37      293.37     26.87 o 
  -4  10  10      303.65      346.02     27.37 o 
  -3  10  10      234.80      237.85     22.03 o 
  -2  10  10      118.73       97.99     12.92 o 
  -1  10  10      407.41      428.09     25.21 o 
   0  10  10      166.06      171.71     15.08 o 
   1  10  10      406.07      406.95     46.21 o 
   2  10  10      120.03      113.66     30.16 o 
   3  10  10      234.29      250.69     37.80 o 
   4  10  10      303.17      330.12     43.99 o 
   5  10  10      276.79      246.22     39.67 o 
   6  10  10      169.51      156.97     33.38 o 
   7  10  10      280.03      280.77     45.90 o 
   8  10  10       63.20       67.06     27.68 o 
   9  10  10      109.75       62.54     29.97 o 
  10  10  10       37.92       77.56     29.70 o 
 -10  11  10       31.64       40.11     19.57 o 
  -9  11  10       63.37       71.86     20.77 o 
  -8  11  10       81.17      107.83     22.15 o 
  -7  11  10      156.91      128.34     23.11 o 
  -6  11  10       43.51       38.45     15.44 o 
  -5  11  10      615.23      631.64     41.22 o 
  -4  11  10      183.92      223.85     39.67 o 
  -3  11  10      441.03      481.21     31.86 o 
  -2  11  10      474.41      484.49     25.92 o 
  -1  11  10      555.47      611.41     58.65 o 
   0  11  10      505.40      542.04     54.43 o 
   1  11  10      554.76      623.56     58.70 o 
   2  11  10      474.51      402.84     49.04 o 
   3  11  10      439.73      380.99     48.52 o 
   4  11  10      184.45      177.53     34.44 o 
   5  11  10      615.30      689.19     64.77 o 
   6  11  10       43.68       43.06     24.37 o 
   7  11  10      157.08      102.52     36.87 o 
   8  11  10       81.36       28.07     25.89 o 
   9  11  10       63.36       15.77     24.86 o 
 -10  12  10       31.47       34.03     25.57 o 
  -9  12  10       76.45       72.10     22.02 o 
  -8  12  10       43.99       67.51     21.30 o 
  -7  12  10      191.29      240.13     28.23 o 
  -6  12  10       42.80       30.63     41.64 o 
  -5  12  10       26.97       36.69     15.49 o 
  -4  12  10       23.87       36.36     13.87 o 
  -3  12  10       53.49       90.28     28.04 o 
  -2  12  10      150.48      152.35     24.62 o 
  -1  12  10      347.62      347.82     47.09 o 
   0  12  10      256.25      296.47     44.80 o 
   1  12  10      348.35      288.80     42.84 o 
   2  12  10      151.00      129.76     31.08 o 
   3  12  10       53.56       23.95     24.50 o 
   4  12  10       23.65       47.84     26.33 o 
   5  12  10       27.08       46.35     25.19 o 
   6  12  10       42.68       -3.31     26.81 o 
   7  12  10      190.90      216.91     42.13 o 
   8  12  10       43.90       68.98     33.65 o 
  -8  13  10       58.32       59.01     31.27 o 
  -7  13  10      100.88      107.02     35.45 o 
  -6  13  10       78.92       74.65     31.06 o 
  -5  13  10       88.36       99.68     30.89 o 
  -4  13  10      121.34      114.75     33.41 o 
  -3  13  10      330.31      365.54     47.10 o 
  -2  13  10      236.71      259.36     43.54 o 
  -1  13  10      272.34      285.60     46.54 o 
   0  13  10       52.62       50.44     25.40 o 
   1  13  10      271.96      261.53     43.84 o 
   2  13  10      236.89      203.98     41.50 o 
   3  13  10      330.36      353.81     50.45 o 
   4  13  10      121.49      148.94     34.78 o 
   5  13  10       88.33       62.53     26.93 o 
   6  13  10       79.04      145.53     39.32 o 
  -6  14  10        0.82      -27.55     27.55 o 
  -5  14  10       85.89      109.74     36.65 o 
  -4  14  10       48.68       66.43     29.66 o 
  -3  14  10       86.55       70.75     27.91 o 
  -2  14  10       76.33      127.21     36.10 o 
  -1  14  10       38.44       29.75     28.22 o 
   0  14  10       24.22       15.30     25.68 o 
   1  14  10       38.41        9.55     20.57 o 
   2  14  10       76.20       44.08     28.87 o 
   3  14  10       86.82       93.09     32.93 o 
   4  14  10       48.69       60.42     26.99 o 
  -4  15  10       65.49       29.69     26.01 o 
  -3  15  10      127.03      120.61     40.31 o 
  -2  15  10       81.69       73.15     30.39 o 
  -1  15  10       90.08       93.94     23.62 o 
   0  15  10       39.05       69.95     31.35 o 
   1  15  10       90.22      118.94     39.22 o 
   1   0  11      405.91      399.54     20.07 o 
   2   0  11       53.48       64.81      6.52 o 
   3   0  11       10.42        8.63      4.03 o 
   4   0  11      481.64      494.34     23.78 o 
   5   0  11      754.35      742.57     31.18 o 
   6   0  11     4039.93     4192.64     95.81 o 
   7   0  11        4.59        5.82      9.12 o 
   8   0  11     1371.22     1455.13     53.00 o 
   9   0  11        2.96       15.42      9.87 o 
  10   0  11      951.58      885.06     44.52 o 
  11   0  11        0.99       -0.16     24.98 o 
  12   0  11      331.73      428.88     34.78 o 
  13   0  11        0.97      -20.47     20.47 o 
 -13   1  11       22.93       32.93     25.09 o 
 -12   1  11       19.70       30.57     13.92 o 
 -11   1  11      232.87      219.82     24.27 o 
 -10   1  11      256.18      274.67     26.97 o 
  -9   1  11      193.50      182.91     44.23 o 
  -8   1  11      693.85      654.12     33.13 o 
  -7   1  11      623.51      629.60     30.66 o 
  -6   1  11     2215.07     2155.70     47.58 o 
  -5   1  11      691.57      773.29     30.21 o 
  -4   1  11     2168.49     2151.15     53.90 o 
  -3   1  11      961.06      955.53     31.41 o 
  -2   1  11     3465.77     3675.15     65.79 o 
  -1   1  11     1212.40     1186.18     26.47 o 
   0   1  11    10864.01    11148.52    141.36 o 
   1   1  11     1213.41     1211.78     29.66 o 
   2   1  11     3471.49     3601.59     76.19 o 
   3   1  11      963.43      929.47     34.06 o 
   4   1  11     2172.28     2067.22     56.77 o 
   5   1  11      691.96      689.62     31.37 o 
   6   1  11     2217.65     2122.73    107.99 o 
   7   1  11      622.72      619.02     32.79 o 
   8   1  11      694.53      697.50     36.81 o 
   9   1  11      193.58      208.22     39.50 o 
  10   1  11      254.60      265.36     29.25 o 
  11   1  11      233.36      275.82     28.34 o 
  12   1  11       19.88       29.79     56.14 o 
  13   1  11       22.84       19.22     23.37 o 
 -13   2  11        1.21       14.93     30.14 o 
 -12   2  11      513.92      526.84     58.62 o 
 -11   2  11       39.27       28.07     17.57 o 
 -10   2  11      464.11      484.72     31.28 o 
  -9   2  11        2.21       12.73     14.83 o 
  -8   2  11      986.60     1011.41     40.51 o 
  -7   2  11      457.72      471.34     19.91 o 
  -6   2  11     1637.83     1726.40     44.46 o 
  -5   2  11       83.31       87.71      7.82 o 
  -4   2  11     1118.79     1111.13     28.39 o 
  -3   2  11      466.52      476.60     25.73 o 
  -2   2  11     1118.17     1119.08     26.37 o 
  -1   2  11      647.41      609.04     17.74 o 
   0   2  11       59.22       60.84      6.22 o 
   1   2  11      647.29      640.90     17.02 o 
   2   2  11     1119.02     1084.22     25.48 o 
   3   2  11      466.85      400.59     22.26 o 
   4   2  11     1119.20     1066.74     39.58 o 
   5   2  11       82.68       83.34     17.07 o 
   6   2  11     1637.35     1635.51     54.37 o 
   7   2  11      456.22      495.76     30.68 o 
   8   2  11      989.24     1038.37     46.41 o 
   9   2  11        2.25       15.14     22.25 o 
  10   2  11      462.94      504.66     35.52 o 
  11   2  11       39.31       47.68     17.44 o 
  12   2  11      513.45      565.94     41.17 o 
  13   2  11        1.22       24.55     24.23 o 
  14   2  11      141.85      170.11     36.56 o 
 -13   3  11       20.66       -6.55     23.29 o 
 -12   3  11       39.15       62.90     29.21 o 
 -11   3  11       44.47       45.17     24.25 o 
 -10   3  11      176.82      159.92     18.68 o 
  -9   3  11       44.11       50.94     31.57 o 
  -8   3  11      354.61      388.69     23.43 o 
  -7   3  11      940.48      906.05     26.25 o 
  -6   3  11     2223.29     2201.59     42.92 o 
  -5   3  11      615.65      629.31     16.73 o 
  -4   3  11     4597.70     4365.52    149.10 o 
  -3   3  11     1771.19     1756.91     47.11 o 
  -2   3  11     5043.40     5085.82    117.73 o 
  -1   3  11      363.11      332.68     14.04 o 
   0   3  11     2145.37     2147.18     40.75 o 
   1   3  11      361.62      325.00     11.22 o 
   2   3  11     5051.61     4865.01    101.80 o 
   3   3  11     1773.12     1785.70     69.17 o 
   4   3  11     4602.80     4372.73     98.95 o 
   5   3  11      615.28      653.53     74.27 o 
   6   3  11     2229.05     2097.90     64.75 o 
   7   3  11      940.65      957.15     43.35 o 
   8   3  11      352.98      352.55     28.03 o 
   9   3  11       44.47       65.48     16.27 o 
  10   3  11      176.52      186.48     31.60 o 
  11   3  11       44.76       55.34     16.88 o 
  12   3  11       39.25       40.65     19.02 o 
  13   3  11       20.67       26.75     18.08 o 
  14   3  11        3.22        3.98     22.63 o 
 -13   4  11       20.97       70.75     32.49 o 
 -12   4  11      190.28      205.41     41.32 o 
 -11   4  11        6.18       50.79     28.33 o 
 -10   4  11      467.83      435.70     51.37 o 
  -9   4  11       60.75       94.51     27.39 o 
  -8   4  11      445.27      419.92     22.71 o 
  -7   4  11        6.10       16.03      5.72 o 
  -6   4  11      226.05      239.54     22.13 o 
  -5   4  11       41.83       42.38      4.62 o 
  -4   4  11     1915.43     1967.69     35.68 o 
  -3   4  11      608.63      586.33     21.55 o 
  -2   4  11      398.99      373.68     15.22 o 
  -1   4  11     1137.77     1122.44     26.03 o 
   0   4  11      129.76      154.18     13.19 o 
   1   4  11     1136.79     1079.62     36.83 o 
   2   4  11      400.19      354.26     21.42 o 
   3   4  11      607.78      561.36     39.94 o 
   4   4  11     1917.98     1912.32     58.34 o 
   5   4  11       41.86       26.73     11.31 o 
   6   4  11      228.47      233.30     21.57 o 
   7   4  11        5.88        4.90     11.99 o 
   8   4  11      444.48      457.62     32.81 o 
   9   4  11       60.66       79.02     20.63 o 
  10   4  11      467.13      460.72     56.80 o 
  11   4  11        6.13       33.00     16.20 o 
  12   4  11      189.87      259.90     30.42 o 
  13   4  11       20.95       50.19     19.94 o 
  14   4  11      144.89      111.12     32.27 o 
 -13   5  11       33.90       47.69     29.04 o 
 -12   5  11       51.58       23.72     24.76 o 
 -11   5  11       17.98       11.13     23.51 o 
 -10   5  11      109.88       51.29     26.74 o 
  -9   5  11      130.15      112.57     29.09 o 
  -8   5  11      923.85      889.32     67.76 o 
  -7   5  11       18.41       49.01     23.22 o 
  -6   5  11      335.32      368.15     41.42 o 
  -5   5  11      585.34      668.91     53.53 o 
  -4   5  11     2271.51     2083.57     96.38 o 
  -3   5  11     1168.76     1214.24     69.64 o 
  -2   5  11     7002.56     6802.23    138.08 o 
  -1   5  11     2096.61     2027.67     40.99 o 
   0   5  11     5070.18     4935.21     71.37 o 
   1   5  11     2097.54     2060.64     55.60 o 
   2   5  11     7007.31     6788.44    135.61 o 
   3   5  11     1169.42     1107.28     41.82 o 
   4   5  11     2273.10     2249.35     66.24 o 
   5   5  11      586.22      548.42     31.44 o 
   6   5  11      334.02      353.69     26.82 o 
   7   5  11       18.01       23.45     12.70 o 
   8   5  11      924.65      938.18     47.13 o 
   9   5  11      130.09      119.24     20.23 o 
  10   5  11      109.93      119.50     21.72 o 
  11   5  11       17.78       21.37     15.60 o 
  12   5  11       51.58       46.69     19.27 o 
  13   5  11       33.99       28.39     18.56 o 
  14   5  11        3.38       57.90     32.06 o 
 -13   6  11       10.96       -7.38     25.21 o 
 -12   6  11       30.78       44.72     30.77 o 
 -11   6  11       15.47       35.24     26.86 o 
 -10   6  11      279.34      355.79     48.75 o 
  -9   6  11       12.81       21.39     20.09 o 
  -8   6  11      596.14      580.74     56.06 o 
  -7   6  11      218.30      149.06     28.93 o 
  -6   6  11      358.36      328.20     41.00 o 
  -5   6  11        5.12       20.18     19.30 o 
  -4   6  11      191.24      178.04     29.30 o 
  -3   6  11      388.13      359.21     39.45 o 
  -2   6  11       35.57       36.87     10.55 o 
  -1   6  11      409.10      431.34     12.96 o 
   0   6  11      136.48      124.16      6.96 o 
   1   6  11      409.45      395.06     64.33 o 
   2   6  11       35.61       47.64     11.35 o 
   3   6  11      388.77      362.84     27.90 o 
   4   6  11      193.29      205.70     32.18 o 
   5   6  11        4.88        1.49     16.90 o 
   6   6  11      358.74      360.71     27.70 o 
   7   6  11      218.30      232.29     23.99 o 
   8   6  11      595.83      608.15     39.31 o 
   9   6  11       12.72       28.54     38.41 o 
  10   6  11      279.00      267.03     29.61 o 
  11   6  11       15.61       20.61     34.03 o 
  12   6  11       30.57       46.96     19.74 o 
  13   6  11       10.95       62.99     27.28 o 
 -12   7  11       28.54        2.22     22.13 o 
 -11   7  11       39.54       57.54     24.14 o 
 -10   7  11      100.75      136.11     35.24 o 
  -9   7  11       14.68      -23.45     23.45 o 
  -8   7  11      400.72      465.93     51.89 o 
  -7   7  11       31.93        1.08     21.13 o 
  -6   7  11      657.53      702.99     59.08 o 
  -5   7  11      358.60      390.20     43.80 o 
  -4   7  11      842.64      895.76     62.73 o 
  -3   7  11      574.28      559.62     29.64 o 
  -2   7  11     3663.74     3692.84     69.34 o 
  -1   7  11      769.26      793.08     23.73 o 
   0   7  11     6555.56     6348.78    183.05 o 
   1   7  11      770.84      756.49     31.52 o 
   2   7  11     3662.49     3621.02     87.29 o 
   3   7  11      575.64      567.17     30.72 o 
   4   7  11      844.17      820.48     38.77 o 
   5   7  11      358.59      427.02     32.53 o 
   6   7  11      657.54      652.06     37.93 o 
   7   7  11       31.73       43.41     38.93 o 
   8   7  11      400.39      416.01     33.64 o 
   9   7  11       14.52        8.18     24.89 o 
  10   7  11      101.09      128.78     24.54 o 
  11   7  11       39.58       63.17     22.20 o 
  12   7  11       28.46       43.37     24.41 o 
 -12   8  11      118.06      145.45     39.03 o 
 -11   8  11       77.10       70.12     30.90 o 
 -10   8  11       81.98      112.93     33.72 o 
  -9   8  11       28.42       35.02     23.92 o 
  -8   8  11      179.86      169.72     35.55 o 
  -7   8  11       79.95       62.05     25.58 o 
  -6   8  11      271.30      273.93     40.52 o 
  -5   8  11      272.04      245.95     25.97 o 
  -4   8  11      130.14      152.69     18.39 o 
  -3   8  11      173.65      153.95     18.02 o 
  -2   8  11       53.01       63.11     10.28 o 
  -1   8  11      757.79      761.73     38.46 o 
   0   8  11      745.01      684.36     26.59 o 
   1   8  11      758.92      612.71     52.07 o 
   2   8  11       53.26       35.15     16.11 o 
   3   8  11      173.83      177.95     18.31 o 
   4   8  11      129.50      146.33     18.31 o 
   5   8  11      271.29      299.26     26.03 o 
   6   8  11      271.18      284.65     26.77 o 
   7   8  11       79.93       80.33     19.80 o 
   8   8  11      179.95      132.25     21.84 o 
   9   8  11       28.62       26.53     16.19 o 
  10   8  11       82.07      103.64     23.44 o 
  11   8  11       77.14       99.14     23.31 o 
  12   8  11      117.76      106.44     25.24 o 
 -11   9  11       24.65       44.45     19.27 o 
 -10   9  11       33.72       35.75     19.13 o 
  -9   9  11       19.96       10.93     14.89 o 
  -8   9  11       64.76       89.51     44.96 o 
  -7   9  11       59.56       49.88     27.44 o 
  -6   9  11      745.84      816.90     44.26 o 
  -5   9  11      247.20      245.92     25.56 o 
  -4   9  11     1134.26     1226.28     50.13 o 
  -3   9  11       76.41       67.89     13.56 o 
  -2   9  11      904.18      912.60     43.50 o 
  -1   9  11      205.27      204.89     16.12 o 
   0   9  11     1079.41     1042.96     41.39 o 
   1   9  11      204.30      133.82     29.20 o 
   2   9  11      904.48      960.97     68.23 o 
   3   9  11       76.10       99.13     25.81 o 
   4   9  11     1134.97     1211.16     50.67 o 
   5   9  11      246.68      257.38     25.21 o 
   6   9  11      745.31      716.00     54.14 o 
   7   9  11       59.82       62.86     17.24 o 
   8   9  11       64.99       44.02     17.95 o 
   9   9  11       19.97        9.53     15.78 o 
  10   9  11       33.51       16.93     19.56 o 
  11   9  11       24.56       50.52     20.89 o 
 -11  10  11       56.44       35.87     19.29 o 
 -10  10  11       87.72      107.96     25.72 o 
  -9  10  11       98.45       94.92     34.54 o 
  -8  10  11       48.06       30.19     22.14 o 
  -7  10  11      142.53      125.26     22.10 o 
  -6  10  11      139.15      165.68     25.19 o 
  -5  10  11      269.34      262.91     25.37 o 
  -4  10  11       45.99       44.50     18.47 o 
  -3  10  11       94.67       61.04     13.66 o 
  -2  10  11      126.45      152.78     14.83 o 
  -1  10  11      161.92      155.19     32.40 o 
   0  10  11       34.69       53.50     25.08 o 
   1  10  11      160.89      155.85     31.52 o 
   2  10  11      126.29      166.81     31.67 o 
   3  10  11       94.00       98.80     25.81 o 
   4  10  11       45.92       62.38     25.73 o 
   5  10  11      269.24      273.70     41.54 o 
   6  10  11      139.35      171.61     37.11 o 
   7  10  11      142.86      121.16     34.65 o 
   8  10  11       47.99       44.25     28.95 o 
   9  10  11       98.62      154.63     37.99 o 
  10  10  11       87.57       47.17     32.85 o 
 -10  11  11       20.58       -2.11     16.76 o 
  -9  11  11       51.79       52.59     34.45 o 
  -8  11  11       41.95       51.92     18.97 o 
  -7  11  11       79.70       96.42     30.56 o 
  -6  11  11      208.91      204.21     24.81 o 
  -5  11  11        7.55       -6.43     12.47 o 
  -4  11  11      377.25      431.99     31.06 o 
  -3  11  11      162.87      171.01     33.67 o 
  -2  11  11      195.37      246.82     35.16 o 
  -1  11  11      217.72      238.19     38.86 o 
   0  11  11      571.91      635.67     61.11 o 
   1  11  11      218.43      201.43     37.47 o 
   2  11  11      196.13      188.55     34.92 o 
   3  11  11      161.68      183.58     37.14 o 
   4  11  11      376.69      421.99     52.05 o 
   5  11  11        7.55      -23.92     23.92 o 
   6  11  11      208.87      178.72     38.87 o 
   7  11  11       79.79       55.20     28.90 o 
   8  11  11       41.71       60.33     32.43 o 
   9  11  11       51.73       25.39     26.04 o 
  -9  12  11       82.34       55.93     45.97 o 
  -8  12  11       92.74      129.09     40.49 o 
  -7  12  11      104.96       27.80     26.19 o 
  -6  12  11       86.30       93.78     31.10 o 
  -5  12  11       79.62       97.85     34.03 o 
  -4  12  11       51.89       41.00     26.25 o 
  -3  12  11       30.41       60.12     27.39 o 
  -2  12  11       97.13       72.50     19.65 o 
  -1  12  11       89.43      102.06     31.94 o 
   0  12  11      108.00       98.58     32.14 o 
   1  12  11       89.02       60.25     26.00 o 
   2  12  11       96.76       74.56     29.91 o 
   3  12  11       30.40       59.04     27.22 o 
   4  12  11       52.23       66.61     28.90 o 
   5  12  11       79.58      106.04     33.27 o 
   6  12  11       86.45       75.08     32.87 o 
   7  12  11      105.03       73.09     28.43 o 
   8  12  11       92.70      112.66     35.82 o 
  -8  13  11       50.87       83.87     36.08 o 
  -7  13  11       89.89      102.38     37.38 o 
  -6  13  11       13.95        7.58     24.68 o 
  -5  13  11       48.95       39.93     23.64 o 
  -4  13  11       65.45       92.67     30.39 o 
  -3  13  11      125.81      148.35     36.40 o 
  -2  13  11      178.33      165.86     38.75 o 
  -1  13  11       82.84       60.49     28.67 o 
   0  13  11       73.40       67.71     29.94 o 
   1  13  11       82.60       64.07     29.83 o 
   2  13  11      178.35      190.75     39.17 o 
   3  13  11      126.34      135.14     34.95 o 
   4  13  11       65.46       63.71     29.58 o 
   5  13  11       48.76       68.81     31.04 o 
   6  13  11       13.91       29.18     23.79 o 
  -6  14  11       32.64       36.12     30.70 o 
  -5  14  11       16.12       47.43     31.84 o 
  -4  14  11       92.73      117.04     34.50 o 
  -3  14  11       65.72      100.81     31.28 o 
  -2  14  11       10.08       48.66     27.97 o 
  -1  14  11       57.86       78.79     33.89 o 
   0  14  11        1.29      -27.56     30.09 o 
   1  14  11       58.05       62.93     29.87 o 
   2  14  11       10.06      -20.77     27.11 o 
   3  14  11       65.76      138.37     40.61 o 
  -4  15  11       49.47       62.70     29.25 o 
  -3  15  11      127.10      177.31     42.21 o 
  -2  15  11       34.15       59.93     31.41 o 
  -1  15  11       32.94        0.63     25.35 o 
   0   0  12     7963.14     8158.55    150.38 o 
   1   0  12       57.01       61.96      7.93 o 
   2   0  12     4152.01     4267.92     89.57 o 
   3   0  12        0.18        2.48      4.61 o 
   4   0  12     1117.17     1189.45     39.66 o 
   5   0  12       88.05       78.51     11.52 o 
   6   0  12     1566.55     1532.64     50.42 o 
   7   0  12       14.79        5.25      8.90 o 
   8   0  12      211.92      209.15     22.40 o 
   9   0  12        3.86        5.80     10.20 o 
  10   0  12      155.17      195.83     21.98 o 
  11   0  12        3.56       14.72     13.82 o 
  12   0  12        1.04       23.41     23.21 o 
  13   0  12       40.84      124.08     37.52 o 
 -13   1  12        3.64       55.26     25.82 o 
 -12   1  12      192.03      186.78     41.82 o 
 -11   1  12       36.98       48.61     13.49 o 
 -10   1  12      211.59      195.58     21.80 o 
  -9   1  12      155.40      154.15     34.74 o 
  -8   1  12      158.68      194.41     19.09 o 
  -7   1  12      159.52      170.76     16.71 o 
  -6   1  12      294.20      268.76     19.06 o 
  -5   1  12      574.15      574.06     25.84 o 
  -4   1  12       84.01       81.01     10.16 o 
  -3   1  12     1944.97     1928.40     40.97 o 
  -2   1  12      260.69      249.21     12.22 o 
  -1   1  12     4311.71     4280.07     64.03 o 
   0   1  12      435.48      452.24     15.93 o 
   1   1  12     4312.35     4141.84    109.35 o 
   2   1  12      261.54      257.48     12.95 o 
   3   1  12     1941.60     1904.41     53.39 o 
   4   1  12       82.99       83.67     12.37 o 
   5   1  12      573.80      578.94     29.41 o 
   6   1  12      294.61      321.90     22.88 o 
   7   1  12      159.16      173.94     20.92 o 
   8   1  12      158.51      159.39     23.43 o 
   9   1  12      154.30      172.19     21.77 o 
  10   1  12      212.86      245.01     25.47 o 
  11   1  12       36.77       50.80     17.05 o 
  12   1  12      191.30      212.49     53.39 o 
  13   1  12        3.66        4.70     21.78 o 
 -13   2  12       62.20       90.33     34.19 o 
 -12   2  12       45.12       87.99     29.57 o 
 -11   2  12       83.43      137.75     35.65 o 
 -10   2  12      101.17       86.13     27.83 o 
  -9   2  12        5.10        5.20      9.62 o 
  -8   2  12      193.51      206.82     18.69 o 
  -7   2  12      199.78      218.79     25.43 o 
  -6   2  12      907.64      895.59     26.19 o 
  -5   2  12      425.60      416.90     38.10 o 
  -4   2  12     3311.09     3360.91     71.26 o 
  -3   2  12      155.20      162.41     12.32 o 
  -2   2  12     2480.98     2526.04     44.45 o 
  -1   2  12      492.39      492.87     20.37 o 
   0   2  12     6197.97     6194.90    100.70 o 
   1   2  12      492.08      471.78     16.53 o 
   2   2  12     2486.38     2460.39     46.11 o 
   3   2  12      154.10      182.29     16.28 o 
   4   2  12     3318.91     3338.35     81.69 o 
   5   2  12      423.15      420.11     41.64 o 
   6   2  12      908.01      876.10     46.25 o 
   7   2  12      201.74      204.99     20.90 o 
   8   2  12      191.34      172.83     28.96 o 
   9   2  12        5.32       14.47     13.35 o 
  10   2  12      101.11       91.97     18.64 o 
  11   2  12       82.83       79.81     18.89 o 
  12   2  12       45.24       54.09     20.31 o 
  13   2  12       62.41       71.12     32.25 o 
 -13   3  12        5.57       27.33     29.97 o 
 -12   3  12      134.81      178.79     38.19 o 
 -11   3  12       12.71       14.39     19.46 o 
 -10   3  12      182.26      163.50     34.73 o 
  -9   3  12      337.73      323.36     44.80 o 
  -8   3  12      207.26      228.17     17.64 o 
  -7   3  12      203.09      218.74     15.04 o 
  -6   3  12      399.59      372.33     20.16 o 
  -5   3  12     1429.81     1432.60     43.67 o 
  -4   3  12      762.34      779.41     30.15 o 
  -3   3  12     1741.32     1672.63     47.25 o 
  -2   3  12      435.27      484.65     26.17 o 
  -1   3  12      910.63      898.61     27.46 o 
   0   3  12       74.12       76.06      7.20 o 
   1   3  12      914.55      918.24     22.38 o 
   2   3  12      437.09      466.87     24.75 o 
   3   3  12     1740.91     1620.56     51.05 o 
   4   3  12      764.92      728.65     33.72 o 
   5   3  12     1426.73     1447.88     51.54 o 
   6   3  12      399.35      371.02     26.44 o 
   7   3  12      201.93      193.72     27.52 o 
   8   3  12      208.19      201.66     22.48 o 
   9   3  12      336.60      344.07     29.67 o 
  10   3  12      181.92      200.94     35.36 o 
  11   3  12       12.55       38.93     17.07 o 
  12   3  12      134.38      112.44     22.31 o 
  13   3  12        5.57       16.81     17.54 o 
  14   3  12      130.67      151.19     38.72 o 
 -13   4  12       36.84       57.11     30.01 o 
 -12   4  12       26.59       53.17     27.49 o 
 -11   4  12      121.18      151.11     35.13 o 
 -10   4  12       41.59       28.28     24.22 o 
  -9   4  12      201.43      186.07     37.01 o 
  -8   4  12      429.17      421.15     47.72 o 
  -7   4  12       64.24      103.45     25.51 o 
  -6   4  12      219.37      186.36     30.15 o 
  -5   4  12       66.64       80.42      9.11 o 
  -4   4  12     1831.04     1892.83     36.24 o 
  -3   4  12      277.46      286.95     15.88 o 
  -2   4  12     3132.87     3179.08     59.73 o 
  -1   4  12      504.37      511.23     25.35 o 
   0   4  12      550.52      493.02     28.96 o 
   1   4  12      502.67      477.60     25.31 o 
   2   4  12     3135.27     3149.25     94.33 o 
   3   4  12      275.57      260.52     20.18 o 
   4   4  12     1833.56     1768.23     94.85 o 
   5   4  12       65.57      102.49     31.28 o 
   6   4  12      221.38      219.31     20.98 o 
   7   4  12       63.81       81.35     23.05 o 
   8   4  12      430.08      508.23     34.71 o 
   9   4  12      201.40      191.35     24.02 o 
  10   4  12       41.53       37.40     19.64 o 
  11   4  12      121.55      192.35     67.14 o 
  12   4  12       26.68      101.99     22.67 o 
  13   4  12       36.96       49.88     39.97 o 
 -12   5  12       80.14       70.65     31.36 o 
 -11   5  12       41.56       32.90     25.78 o 
 -10   5  12      336.15      335.10     47.62 o 
  -9   5  12      143.46      224.81     39.52 o 
  -8   5  12      553.32      605.36     57.99 o 
  -7   5  12      293.71      247.77     39.30 o 
  -6   5  12       86.58       79.22     24.31 o 
  -5   5  12      295.56      324.32     39.36 o 
  -4   5  12     1504.61     1379.43     78.04 o 
  -3   5  12      457.27      434.06     21.30 o 
  -2   5  12      145.02      149.59      9.44 o 
  -1   5  12      263.46      303.84     18.72 o 
   0   5  12      110.88       97.54      4.83 o 
   1   5  12      264.39      294.02     19.77 o 
   2   5  12      145.89      167.86     16.22 o 
   3   5  12      458.73      448.04     26.90 o 
   4   5  12     1507.76     1495.85     52.68 o 
   5   5  12      293.82      253.11     27.48 o 
   6   5  12       87.03       68.05     31.08 o 
   7   5  12      292.23      325.69     27.65 o 
   8   5  12      552.08      577.60     37.76 o 
   9   5  12      143.14      145.05     22.11 o 
  10   5  12      335.54      320.35     60.81 o 
  11   5  12       41.66       44.07     19.23 o 
  12   5  12       80.07      123.85     24.54 o 
  13   5  12       23.91       21.10     24.15 o 
 -12   6  12       18.69       57.79     28.19 o 
 -11   6  12       53.73       55.36     30.43 o 
 -10   6  12       50.11       48.94     28.31 o 
  -9   6  12      386.69      511.24     56.53 o 
  -8   6  12      391.88      403.10     48.71 o 
  -7   6  12      601.88      552.67     53.26 o 
  -6   6  12      388.57      425.78     48.44 o 
  -5   6  12      326.86      268.87     37.32 o 
  -4   6  12      132.85      182.30     31.02 o 
  -3   6  12       76.58       53.97     21.73 o 
  -2   6  12     1449.59     1457.98     86.23 o 
  -1   6  12       95.24       79.87      6.17 o 
   0   6  12      540.03      523.05     24.05 o 
   1   6  12       95.90      127.87     17.68 o 
   2   6  12     1449.12     1460.02     48.79 o 
   3   6  12       76.45       97.22     25.49 o 
   4   6  12      132.27      149.87     19.39 o 
   5   6  12      325.77      297.09     35.52 o 
   6   6  12      389.08      399.51     30.01 o 
   7   6  12      600.39      575.71     36.70 o 
   8   6  12      392.39      401.04     32.41 o 
   9   6  12      386.70      419.52     34.95 o 
  10   6  12       50.52       45.77     17.91 o 
  11   6  12       53.94       69.25     20.89 o 
  12   6  12       18.54       27.70     18.29 o 
  13   6  12       10.08       14.06     25.17 o 
 -12   7  12      106.83      138.31     39.68 o 
 -11   7  12      100.85      128.51     35.42 o 
 -10   7  12      222.12      256.45     42.94 o 
  -9   7  12       93.64       99.83     31.95 o 
  -8   7  12      323.14      353.81     45.95 o 
  -7   7  12      226.58      204.27     37.49 o 
  -6   7  12      350.91      359.88     44.67 o 
  -5   7  12        1.64       25.70     17.98 o 
  -4   7  12      649.65      682.34     57.36 o 
  -3   7  12       95.66       88.67     13.46 o 
  -2   7  12      257.52      285.23     19.83 o 
  -1   7  12      636.49      636.10     20.90 o 
   0   7  12        6.82       31.67      8.21 o 
   1   7  12      633.96      604.47     28.46 o 
   2   7  12      259.41      276.98     32.18 o 
   3   7  12       94.51       84.38     14.16 o 
   4   7  12      648.23      596.58     33.63 o 
   5   7  12        1.76        0.61     11.16 o 
   6   7  12      350.70      453.97     32.98 o 
   7   7  12      226.03      202.08     48.64 o 
   8   7  12      322.78      353.40     31.44 o 
   9   7  12       93.74      148.19     46.29 o 
  10   7  12      222.28      210.64     50.75 o 
  11   7  12      100.92       90.56     23.69 o 
  12   7  12      106.95       75.30     31.68 o 
 -11   8  12       53.47       71.12     32.67 o 
 -10   8  12       46.71       33.21     25.72 o 
  -9   8  12       71.72       24.22     22.45 o 
  -8   8  12       87.05      121.45     33.58 o 
  -7   8  12      246.86      258.83     39.01 o 
  -6   8  12      298.17      289.76     40.47 o 
  -5   8  12      532.53      587.21     35.29 o 
  -4   8  12      513.25      590.24     33.78 o 
  -3   8  12      161.78      158.66     20.15 o 
  -2   8  12      148.25      188.10     16.56 o 
  -1   8  12       52.96       48.33      8.35 o 
   0   8  12      447.65      458.73     46.06 o 
   1   8  12       53.20       61.41     11.22 o 
   2   8  12      148.03      158.27     16.88 o 
   3   8  12      160.25      159.42     39.12 o 
   4   8  12      511.29      531.24     61.98 o 
   5   8  12      531.20      522.61     33.84 o 
   6   8  12      297.32      312.88     27.90 o 
   7   8  12      246.88      298.19     29.37 o 
   8   8  12       87.24       88.22     19.79 o 
   9   8  12       71.61       86.65     19.40 o 
  10   8  12       46.62       90.53     22.72 o 
  11   8  12       53.49       56.82     37.09 o 
 -11   9  12       30.93       26.51     18.25 o 
 -10   9  12      104.15      119.38     52.07 o 
  -9   9  12       29.60       17.71     15.61 o 
  -8   9  12      128.76      117.56     22.49 o 
  -7   9  12       61.67       52.66     18.45 o 
  -6   9  12      511.20      527.27     36.33 o 
  -5   9  12      167.53      179.12     21.39 o 
  -4   9  12      200.54      233.76     28.28 o 
  -3   9  12       35.74       70.35     17.35 o 
  -2   9  12      215.89      226.09     19.00 o 
  -1   9  12      191.24      210.59     35.76 o 
   0   9  12       48.73       53.12     20.32 o 
   1   9  12      190.64      177.22     33.18 o 
   2   9  12      215.06      159.36     30.87 o 
   3   9  12       35.89       56.20     12.45 o 
   4   9  12      201.21      228.14     23.01 o 
   5   9  12      167.50      212.81     23.64 o 
   6   9  12      511.07      524.49     36.48 o 
   7   9  12       61.67       70.82     18.63 o 
   8   9  12      129.23      124.02     26.04 o 
   9   9  12       29.72       60.75     19.86 o 
  10   9  12      104.15      149.01     27.26 o 
  11   9  12       30.90       57.36     22.79 o 
 -11  10  12       45.06      101.25     32.08 o 
 -10  10  12       59.88       87.72     22.85 o 
  -9  10  12       29.13       48.46     20.28 o 
  -8  10  12       17.76       15.89     16.45 o 
  -7  10  12       36.58       81.88     21.22 o 
  -6  10  12      276.75      304.65     39.73 o 
  -5  10  12      212.27      200.12     22.93 o 
  -4  10  12      331.13      374.38     28.15 o 
  -3  10  12      396.53      402.99     27.86 o 
  -2  10  12      215.82      288.08     41.79 o 
  -1  10  12      146.51      182.30     34.11 o 
   0  10  12      428.65      501.68     53.10 o 
   1  10  12      145.41      151.09     30.31 o 
   2  10  12      213.84      198.64     34.42 o 
   3  10  12      395.13      390.28     49.39 o 
   4  10  12      330.17      408.52     50.79 o 
   5  10  12      212.14      136.10     33.13 o 
   6  10  12      276.38      285.97     44.33 o 
   7  10  12       36.74       37.97     20.04 o 
   8  10  12       17.63        2.83     22.82 o 
   9  10  12       29.22       44.54     19.61 o 
  10  10  12       59.78      149.59     39.13 o 
  -9  11  12       14.86       44.12     17.73 o 
  -8  11  12      156.80      116.11     23.00 o 
  -7  11  12       35.13       62.10     33.02 o 
  -6  11  12      141.15      144.21     28.83 o 
  -5  11  12       65.57       55.11     26.97 o 
  -4  11  12        6.16       70.61     29.02 o 
  -3  11  12      167.59      251.93     40.54 o 
  -2  11  12      182.57      182.23     35.96 o 
  -1  11  12      162.72      173.29     36.15 o 
   0  11  12      689.55      719.01     64.77 o 
   1  11  12      163.89      101.50     27.38 o 
   2  11  12      182.97      161.31     33.74 o 
   3  11  12      168.18      153.42     36.63 o 
   4  11  12        6.14       14.11     19.19 o 
   5  11  12       65.29       42.25     23.19 o 
   6  11  12      141.84      188.47     41.07 o 
   7  11  12       35.39       13.00     25.24 o 
   8  11  12      156.75      110.06     34.42 o 
  -8  12  12       67.51       79.62     30.58 o 
  -7  12  12       82.35       54.93     30.70 o 
  -6  12  12       67.08      119.53     34.40 o 
  -5  12  12       50.64       64.37     26.22 o 
  -4  12  12      103.65      154.48     35.86 o 
  -3  12  12      147.61      162.66     36.75 o 
  -2  12  12      272.05      327.92     48.15 o 
  -1  12  12       77.99       69.90     26.77 o 
   0  12  12      360.96      323.51     48.40 o 
   1  12  12       77.52       84.52     28.76 o 
   2  12  12      271.68      310.64     48.58 o 
   3  12  12      147.65      141.44     36.11 o 
   4  12  12      103.35       96.13     33.38 o 
   5  12  12       50.74       23.17     26.94 o 
   6  12  12       66.97       78.75     29.82 o 
   7  12  12       82.34       82.80     31.30 o 
  -7  13  12        5.92       41.47     31.10 o 
  -6  13  12       34.31       14.00     22.22 o 
  -5  13  12       66.99       83.13     31.82 o 
  -4  13  12       46.94        9.13     24.11 o 
  -3  13  12       45.97       50.70     28.12 o 
  -2  13  12       71.30      101.69     33.38 o 
  -1  13  12       59.68       49.11     28.25 o 
   0  13  12       59.45       18.45     23.10 o 
   1  13  12       59.65       68.09     29.06 o 
   2  13  12       71.26       43.11     31.56 o 
   3  13  12       46.10       69.20     30.70 o 
   4  13  12       46.95       14.57     26.66 o 
   5  13  12       67.42      121.35     39.25 o 
  -5  14  12        9.60       19.23     21.92 o 
  -4  14  12       94.00       63.37     31.32 o 
  -3  14  12       66.29       42.22     27.83 o 
  -2  14  12      177.45      165.54     41.79 o 
  -1  14  12       52.46       35.19     21.11 o 
   0  14  12       99.47      104.94     34.12 o 
   1  14  12       52.60       51.26     29.36 o 
   2  14  12      177.67      186.66     41.46 o 
   1   0  13     5268.70     5286.95    125.82 o 
   2   0  13      515.98      507.37     25.85 o 
   3   0  13       41.33       37.50      6.55 o 
   4   0  13      453.49      441.04     23.59 o 
   5   0  13       81.00       78.84     11.86 o 
   6   0  13       55.09       52.56     11.18 o 
   7   0  13      237.54      221.05     44.20 o 
   8   0  13        0.01        5.47      8.79 o 
   9   0  13      384.44      449.09     34.35 o 
  10   0  13        3.45       -2.17     12.97 o 
  11   0  13      192.89      214.72     38.45 o 
  12   0  13       18.45       67.55     30.79 o 
  13   0  13        4.98      -30.68     30.68 o 
 -13   1  13      151.77      135.46     36.91 o 
 -12   1  13        4.61       46.29     30.02 o 
 -11   1  13      366.26      526.80     58.78 o 
 -10   1  13        1.99        2.52     19.52 o 
  -9   1  13      411.95      397.09     28.92 o 
  -8   1  13       63.34       83.24     13.83 o 
  -7   1  13     1539.92     1573.09     85.59 o 
  -6   1  13      332.90      369.44     46.52 o 
  -5   1  13     2133.27     2039.26     55.56 o 
  -4   1  13      535.81      537.21     41.67 o 
  -3   1  13      291.32      287.76     20.30 o 
  -2   1  13       68.71       65.57      7.65 o 
  -1   1  13      235.49      246.13     12.50 o 
   0   1  13      273.63      270.98     12.72 o 
   1   1  13      236.16      234.25     13.76 o 
   2   1  13       68.30       70.53      8.08 o 
   3   1  13      290.41      254.70     22.67 o 
   4   1  13      537.08      474.30     25.88 o 
   5   1  13     2130.07     2081.00     65.25 o 
   6   1  13      332.34      322.30     23.71 o 
   7   1  13     1540.06     1523.10     54.60 o 
   8   1  13       63.36       46.23     13.52 o 
   9   1  13      414.02      472.01     31.89 o 
  10   1  13        2.01       45.99     18.35 o 
  11   1  13      365.67      434.69     34.79 o 
  12   1  13        4.62       23.65     22.48 o 
  13   1  13      152.09      235.48     44.78 o 
 -12   2  13        8.93       73.07     31.26 o 
 -11   2  13       80.26       61.33     29.19 o 
 -10   2  13       18.03        8.52     18.72 o 
  -9   2  13      322.06      330.27     44.87 o 
  -8   2  13       74.21       80.65     15.08 o 
  -7   2  13      339.54      374.07     66.66 o 
  -6   2  13        2.99       22.50      7.65 o 
  -5   2  13      979.64      937.70     67.66 o 
  -4   2  13      246.25      193.11     29.57 o 
  -3   2  13      956.72      953.33     36.72 o 
  -2   2  13      911.72      943.97     28.61 o 
  -1   2  13     2182.39     2186.59     65.66 o 
   0   2  13      116.54      147.73     10.68 o 
   1   2  13     2178.70     2203.08     44.23 o 
   2   2  13      908.74      853.43     23.58 o 
   3   2  13      961.59      947.32     42.55 o 
   4   2  13      244.25      243.67     19.60 o 
   5   2  13      980.75      966.20     43.31 o 
   6   2  13        2.93        9.46     10.51 o 
   7   2  13      339.52      313.12     24.95 o 
   8   2  13       73.86       61.61     14.75 o 
   9   2  13      320.33      350.09     29.06 o 
  10   2  13       18.15       12.02     13.12 o 
  11   2  13       80.42       83.95     40.75 o 
  12   2  13        8.85       23.43     15.43 o 
 -12   3  13        1.83       29.73     25.59 o 
 -11   3  13      268.74      330.71     51.07 o 
 -10   3  13       29.15        1.29     22.44 o 
  -9   3  13      504.69      495.55     54.26 o 
  -8   3  13       17.58       14.68     16.71 o 
  -7   3  13      426.92      417.16     46.67 o 
  -6   3  13       18.93       14.23      6.02 o 
  -5   3  13      755.41      758.24     64.55 o 
  -4   3  13       29.98       22.27      8.18 o 
  -3   3  13      936.66      945.30     34.94 o 
  -2   3  13      188.43      164.70     11.64 o 
  -1   3  13       62.77       66.55     20.54 o 
   0   3  13       55.03       57.76      9.81 o 
   1   3  13       62.49       79.17      6.50 o 
   2   3  13      188.15      199.24     17.32 o 
   3   3  13      936.52      899.76     37.39 o 
   4   3  13       29.81       36.83     11.14 o 
   5   3  13      751.51      676.38     43.83 o 
   6   3  13       18.93       38.66     13.48 o 
   7   3  13      426.97      438.02     30.58 o 
   8   3  13       17.35        8.82     12.01 o 
   9   3  13      505.60      526.61     45.25 o 
  10   3  13       28.98       20.14     14.85 o 
  11   3  13      269.41      317.13     32.07 o 
  12   3  13        1.81      -17.82     17.82 o 
  13   3  13      173.06      215.16     41.30 o 
 -12   4  13        5.52       23.64     28.25 o 
 -11   4  13        8.70       66.08     31.83 o 
 -10   4  13       22.02       16.71     21.67 o 
  -9   4  13      103.10       84.31     26.99 o 
  -8   4  13       57.70       76.75     27.60 o 
  -7   4  13      652.82      649.47     57.25 o 
  -6   4  13        2.15       11.59      5.70 o 
  -5   4  13     1372.99     1341.50     39.46 o 
  -4   4  13        9.14       28.44      5.33 o 
  -3   4  13     3769.90     3719.82     81.78 o 
  -2   4  13     1394.61     1435.33     66.46 o 
  -1   4  13     1112.28     1150.41     29.34 o 
   0   4  13      886.54      865.02     22.80 o 
   1   4  13     1119.90     1115.82     40.02 o 
   2   4  13     1389.47     1333.50     46.16 o 
   3   4  13     3764.25     3671.84     93.79 o 
   4   4  13        9.20       10.60      9.69 o 
   5   4  13     1370.96     1340.89     50.75 o 
   6   4  13        2.09       12.42     10.31 o 
   7   4  13      651.00      662.97     37.96 o 
   8   4  13       57.53       32.79     13.73 o 
   9   4  13      103.33       88.98     18.41 o 
  10   4  13       21.89       33.67     14.55 o 
  11   4  13        8.70        7.32     16.42 o 
  12   4  13        5.49        2.57     15.55 o 
  13   4  13        8.82       21.43     23.27 o 
 -12   5  13        1.74        4.91     24.27 o 
 -11   5  13      164.06      173.40     40.23 o 
 -10   5  13       10.79       18.84     26.78 o 
  -9   5  13      569.90      611.05     60.15 o 
  -8   5  13      198.13      210.34     37.91 o 
  -7   5  13      182.68      132.58     31.44 o 
  -6   5  13       45.67       80.03     26.03 o 
  -5   5  13      281.40      310.93     39.28 o 
  -4   5  13       11.28       16.45     17.68 o 
  -3   5  13      111.40      112.34     12.05 o 
  -2   5  13      325.36      308.65     16.46 o 
  -1   5  13       90.35       96.78      8.15 o 
   0   5  13       31.18       22.20      4.48 o 
   1   5  13       90.39       99.81     13.19 o 
   2   5  13      323.79      316.14     22.51 o 
   3   5  13      111.17      104.79     15.25 o 
   4   5  13       11.11       26.29     10.85 o 
   5   5  13      282.51      298.35     32.59 o 
   6   5  13       45.43       50.55     14.55 o 
   7   5  13      181.94      181.80     22.27 o 
   8   5  13      198.16      204.71     24.15 o 
   9   5  13      569.42      627.82     41.36 o 
  10   5  13       10.90        4.16     12.94 o 
  11   5  13      164.74      250.12     43.94 o 
  12   5  13        1.70       -4.37     16.58 o 
  13   5  13       59.02       68.92     29.66 o 
 -12   6  13       11.01       22.29     24.18 o 
 -11   6  13        8.14      -18.94     19.32 o 
 -10   6  13       34.54       56.89     29.95 o 
  -9   6  13      171.25      200.41     38.33 o 
  -8   6  13       27.85       21.95     23.48 o 
  -7   6  13      524.94      516.23     53.11 o 
  -6   6  13       77.85       92.01     28.03 o 
  -5   6  13      704.83      766.47     61.82 o 
  -4   6  13      382.43      458.39     48.02 o 
  -3   6  13     2219.22     2256.35    107.99 o 
  -2   6  13      267.88      235.60     11.02 o 
  -1   6  13     2398.61     2449.38     42.09 o 
   0   6  13       56.81       80.30     19.04 o 
   1   6  13     2394.80     2379.07     64.43 o 
   2   6  13      269.92      261.36     20.93 o 
   3   6  13     2217.52     2076.99     63.82 o 
   4   6  13      382.56      362.29     26.27 o 
   5   6  13      701.73      713.41     38.00 o 
   6   6  13       77.17       82.82     16.76 o 
   7   6  13      525.02      574.70     46.30 o 
   8   6  13       27.83       19.53     19.54 o 
   9   6  13      171.38      204.70     26.14 o 
  10   6  13       34.63        5.83     15.69 o 
  11   6  13        8.17       20.79     15.03 o 
  12   6  13       11.09        8.65     16.09 o 
 -11   7  13       66.03       -7.14     22.89 o 
 -10   7  13       32.57        9.14     24.47 o 
  -9   7  13      147.76      128.04     33.45 o 
  -8   7  13       61.08       40.43     30.60 o 
  -7   7  13      166.07      230.34     40.70 o 
  -6   7  13       89.56      101.06     30.52 o 
  -5   7  13      130.43      106.29     30.08 o 
  -4   7  13      163.33      142.26     29.78 o 
  -3   7  13      198.89      200.86     18.94 o 
  -2   7  13      221.58      219.07     20.51 o 
  -1   7  13      131.20      130.64      7.71 o 
   0   7  13       90.29       92.49     13.93 o 
   1   7  13      131.34      114.04     13.98 o 
   2   7  13      222.54      187.23     19.36 o 
   3   7  13      198.28      203.87     28.79 o 
   4   7  13      162.30      169.67     19.62 o 
   5   7  13      130.34      120.65     18.32 o 
   6   7  13       89.46       89.95     16.72 o 
   7   7  13      165.96      174.36     34.28 o 
   8   7  13       60.87       46.32     34.29 o 
   9   7  13      147.81      142.42     24.08 o 
  10   7  13       32.67       49.17     20.35 o 
  11   7  13       66.08       41.12     18.11 o 
  12   7  13       21.20        7.95     22.85 o 
 -11   8  13       21.20       -1.80     22.92 o 
 -10   8  13       13.05        5.89     22.85 o 
  -9   8  13       43.36       53.16     29.04 o 
  -8   8  13        9.25       22.92     20.32 o 
  -7   8  13      318.25      351.88     47.67 o 
  -6   8  13      354.76      310.65     45.15 o 
  -5   8  13      675.31      754.73     48.30 o 
  -4   8  13      244.50      313.48     42.14 o 
  -3   8  13      765.59      770.83     36.27 o 
  -2   8  13       71.20       73.36     11.23 o 
  -1   8  13     1992.92     1991.59    101.53 o 
   0   8  13        1.17       38.23     21.45 o 
   1   8  13     1989.38     1925.46     78.78 o 
   2   8  13       72.30       69.80     25.54 o 
   3   8  13      765.01      814.28     38.57 o 
   4   8  13      244.62      240.75     22.67 o 
   5   8  13      675.81      728.60     40.98 o 
   6   8  13      354.97      346.79     29.98 o 
   7   8  13      318.19      392.54     48.67 o 
   8   8  13        9.42       32.33     16.99 o 
   9   8  13       43.64       53.42     19.94 o 
  10   8  13       13.19       39.56     20.90 o 
  11   8  13       21.16       31.71     17.30 o 
 -11   9  13       88.60       82.76     31.85 o 
 -10   9  13       89.71       99.38     33.01 o 
  -9   9  13       10.66        7.53     17.04 o 
  -8   9  13       28.23       40.58     17.10 o 
  -7   9  13       41.61       33.34     27.95 o 
  -6   9  13       39.24       80.45     18.29 o 
  -5   9  13      180.79      168.07     28.23 o 
  -4   9  13       54.27       64.17     14.24 o 
  -3   9  13       90.69      109.65     16.55 o 
  -2   9  13       68.05       86.02     26.37 o 
  -1   9  13       86.34      115.24     30.56 o 
   0   9  13        4.32       42.62     22.16 o 
   1   9  13       86.41      109.08     30.58 o 
   2   9  13       68.29       87.51     26.72 o 
   3   9  13       90.90      102.04     23.88 o 
   4   9  13       54.27       83.87     17.05 o 
   5   9  13      180.32      207.35     41.00 o 
   6   9  13       39.07       31.96     15.70 o 
   7   9  13       41.53       29.96     16.14 o 
   8   9  13       28.54       52.70     18.94 o 
   9   9  13       10.81       18.43     43.83 o 
  10   9  13       89.49       98.74     23.13 o 
 -10  10  13       10.50        3.06     22.22 o 
  -9  10  13       38.00       31.85     18.15 o 
  -8  10  13       60.63       62.94     36.56 o 
  -7  10  13       62.82      107.74     21.40 o 
  -6  10  13       57.96       77.36     29.71 o 
  -5  10  13      375.38      520.45     57.33 o 
  -4  10  13       49.81       66.58     30.24 o 
  -3  10  13      445.98      429.30     52.42 o 
  -2  10  13       34.61       44.49     23.68 o 
  -1  10  13      769.41      786.12     66.79 o 
   0  10  13       72.84       58.20     24.84 o 
   1  10  13      769.98      749.58     64.51 o 
   2  10  13       34.09       24.40     19.36 o 
   3  10  13      444.86      469.95     52.94 o 
   4  10  13       49.66       56.33     26.08 o 
   5  10  13      375.44      420.24     51.95 o 
   6  10  13       58.40       88.79     18.60 o 
   7  10  13       63.07       73.62     19.04 o 
   8  10  13       60.99       24.50     19.25 o 
   9  10  13       38.20       14.85     16.25 o 
  10  10  13       10.42      -22.72     22.72 o 
  -8  11  13       41.27       84.16     32.39 o 
  -7  11  13      122.68      161.84     41.71 o 
  -6  11  13       72.92       61.94     24.69 o 
  -5  11  13       40.11       47.97     29.08 o 
  -4  11  13       98.68      128.07     36.51 o 
  -3  11  13       44.22       78.23     31.09 o 
  -2  11  13        2.76       24.62     21.15 o 
  -1  11  13       34.35       43.62     23.46 o 
   0  11  13       99.91      136.33     35.32 o 
   1  11  13       34.23       49.38     26.50 o 
   2  11  13        2.71       21.60     21.83 o 
   3  11  13       44.49       48.83     26.84 o 
   4  11  13       99.01       85.15     27.37 o 
   5  11  13       40.45       58.15     28.68 o 
   6  11  13       73.03       96.49     34.45 o 
   7  11  13      122.36      148.91     35.29 o 
   8  11  13       41.23       66.63     30.61 o 
  -7  12  13       37.63       38.89     29.86 o 
  -6  12  13       18.87       34.91     26.96 o 
  -5  12  13       65.64       48.39     26.75 o 
  -4  12  13        6.40       40.35     26.36 o 
  -3  12  13      147.54      128.61     35.69 o 
  -2  12  13       99.54      102.92     32.66 o 
  -1  12  13      332.09      412.75     56.33 o 
   0  12  13       63.80       43.21     27.26 o 
   1  12  13      331.63      372.74     52.13 o 
   2  12  13       99.58      121.51     32.51 o 
   3  12  13      147.41      150.98     36.62 o 
   4  12  13        6.54       30.04     28.35 o 
   5  12  13       65.53       20.28     23.94 o 
   6  12  13       19.01       21.33     24.22 o 
  -6  13  13       28.53       58.71     33.22 o 
  -5  13  13       31.89       57.71     31.14 o 
  -4  13  13       35.72       77.81     33.59 o 
  -3  13  13        1.71      -24.66     24.66 o 
  -2  13  13       21.37       24.87     27.18 o 
  -1  13  13        5.19       33.95     18.86 o 
   0  13  13        3.61      -15.68     21.46 o 
   1  13  13        5.21       -3.31     26.59 o 
   2  13  13       21.42      106.58     36.09 o 
   3  13  13        1.77      -13.98     20.42 o 
   4  13  13       35.94       69.50     30.22 o 
  -3  14  13       93.02      129.29     36.14 o 
  -2  14  13       64.60       10.36     24.76 o 
  -1  14  13       53.26       39.06     28.90 o 
   0   0  14     3988.82     3931.23     88.67 o 
   1   0  14      385.12      396.26     16.30 o 
   2   0  14     2099.70     2073.58     47.50 o 
   3   0  14        0.60       11.81      8.33 o 
   4   0  14      608.72      580.77     27.71 o 
   5   0  14       27.33       33.72     10.28 o 
   6   0  14      186.32      203.69     18.07 o 
   7   0  14      249.53      242.45     21.34 o 
   8   0  14      313.79      326.60     25.51 o 
   9   0  14       29.85       38.70     38.61 o 
  10   0  14      139.19      152.47     35.72 o 
  11   0  14      220.45      278.87     45.55 o 
  12   0  14        6.45       18.66     27.54 o 
 -12   1  14       67.19       55.03     25.26 o 
 -11   1  14       58.75       58.59     29.59 o 
 -10   1  14      151.66      166.16     36.29 o 
  -9   1  14      189.17      164.56     34.65 o 
  -8   1  14      361.20      360.55     44.44 o 
  -7   1  14      361.51      345.28     22.61 o 
  -6   1  14      649.21      653.60     50.96 o 
  -5   1  14     1646.79     1752.06     50.88 o 
  -4   1  14      346.55      307.66     22.92 o 
  -3   1  14     1368.73     1392.91     38.05 o 
  -2   1  14      733.72      720.36     26.16 o 
  -1   1  14     3470.69     3503.45     57.95 o 
   0   1  14      325.49      346.07     22.08 o 
   1   1  14     3465.13     3371.89     77.22 o 
   2   1  14      734.65      709.48     23.32 o 
   3   1  14     1367.24     1397.34     46.39 o 
   4   1  14      345.23      337.32     22.53 o 
   5   1  14     1650.63     1685.83     54.75 o 
   6   1  14      648.62      572.83     50.94 o 
   7   1  14      360.92      345.04     25.83 o 
   8   1  14      361.69      356.48     27.51 o 
   9   1  14      188.88      215.44     42.85 o 
  10   1  14      151.58      169.93     21.79 o 
  11   1  14       58.77       70.56     29.15 o 
  12   1  14       67.30       17.27     28.96 o 
 -12   2  14        2.89       -2.85     25.43 o 
 -11   2  14      142.35      142.20     35.05 o 
 -10   2  14       39.82       99.51     31.74 o 
  -9   2  14      181.49      181.89     37.56 o 
  -8   2  14      161.67      174.87     34.05 o 
  -7   2  14      202.99      196.25     33.86 o 
  -6   2  14      700.26      718.03     45.64 o 
  -5   2  14      148.17      133.84     14.04 o 
  -4   2  14     1148.62     1136.69     42.43 o 
  -3   2  14       10.13       24.34     19.47 o 
  -2   2  14     1011.10     1011.23     30.71 o 
  -1   2  14       99.51      110.19     10.18 o 
   0   2  14     1971.73     1938.20     43.79 o 
   1   2  14       99.82      111.13     23.89 o 
   2   2  14     1007.11      986.46     26.73 o 
   3   2  14       10.40       22.35      9.75 o 
   4   2  14     1143.70     1104.00     42.95 o 
   5   2  14      147.34      157.62     19.67 o 
   6   2  14      701.04      740.01     59.42 o 
   7   2  14      203.01      202.67     22.04 o 
   8   2  14      161.65      164.33     20.60 o 
   9   2  14      182.11      172.65     22.19 o 
  10   2  14       39.86       37.59     14.60 o 
  11   2  14      142.52      158.79     34.74 o 
  12   2  14        2.90       37.53     30.17 o 
 -12   3  14      145.38      197.01     42.84 o 
 -11   3  14       30.38       18.14     22.85 o 
 -10   3  14      173.67      221.38     39.92 o 
  -9   3  14      106.85      150.29     34.31 o 
  -8   3  14      215.56      209.19     37.84 o 
  -7   3  14      538.45      583.53     56.42 o 
  -6   3  14      179.93      210.12     34.56 o 
  -5   3  14     1312.37     1315.83     79.78 o 
  -4   3  14      131.75      167.16     15.80 o 
  -3   3  14     1837.49     1806.26     69.43 o 
  -2   3  14     1073.02     1075.26     44.09 o 
  -1   3  14      904.01      894.54     27.16 o 
   0   3  14       53.75       45.77      7.06 o 
   1   3  14      900.17      872.21     23.47 o 
   2   3  14     1071.68     1100.35     41.46 o 
   3   3  14     1834.00     1770.47     56.25 o 
   4   3  14      131.00      127.67     21.09 o 
   5   3  14     1313.73     1271.83     49.40 o 
   6   3  14      178.42      192.60     21.20 o 
   7   3  14      539.14      517.21     33.34 o 
   8   3  14      215.61      183.96     21.96 o 
   9   3  14      107.18      124.81     25.28 o 
  10   3  14      173.77      185.99     26.52 o 
  11   3  14       30.34       29.70     36.16 o 
  12   3  14      145.61      152.71     46.19 o 
 -12   4  14        2.87       11.65     24.39 o 
 -11   4  14       89.65      101.75     33.76 o 
 -10   4  14       22.45       58.05     24.87 o 
  -9   4  14      500.14      599.86     62.81 o 
  -8   4  14      124.01      117.06     32.16 o 
  -7   4  14      199.54      219.51     35.98 o 
  -6   4  14      266.50      266.97     39.13 o 
  -5   4  14      360.65      380.80     20.02 o 
  -4   4  14     1033.41     1042.85     61.60 o 
  -3   4  14       74.16       90.79     16.88 o 
  -2   4  14      801.20      783.01     24.92 o 
  -1   4  14      562.38      533.08     19.53 o 
   0   4  14        1.49       13.04      5.37 o 
   1   4  14      561.59      543.48     28.01 o 
   2   4  14      802.27      805.66     41.35 o 
   3   4  14       75.07      106.45     15.85 o 
   4   4  14     1031.91      919.17     41.13 o 
   5   4  14      362.58      330.71     25.86 o 
   6   4  14      266.02      295.80     25.69 o 
   7   4  14      199.10      211.59     23.18 o 
   8   4  14      124.27      126.40     20.77 o 
   9   4  14      500.32      540.58     38.14 o 
  10   4  14       22.48       45.85     16.79 o 
  11   4  14       89.83       81.61     47.00 o 
  12   4  14        2.90      -16.42     16.42 o 
 -11   5  14        6.95        1.00     23.12 o 
 -10   5  14      198.58      217.27     40.80 o 
  -9   5  14      177.06      141.11     36.14 o 
  -8   5  14      155.54      136.63     33.66 o 
  -7   5  14      727.53      814.39     67.19 o 
  -6   5  14      103.59       68.57     21.82 o 
  -5   5  14      496.65      540.28     52.21 o 
  -4   5  14      226.49      238.05     36.69 o 
  -3   5  14     1113.73     1170.71     34.49 o 
  -2   5  14      127.34      120.96     11.75 o 
  -1   5  14      284.89      303.01     20.23 o 
   0   5  14        9.51        7.25      7.92 o 
   1   5  14      284.66      283.67     20.62 o 
   2   5  14      127.13      133.84     17.88 o 
   3   5  14     1113.57     1177.34     46.03 o 
   4   5  14      226.53      166.97     19.34 o 
   5   5  14      495.35      480.22     31.71 o 
   6   5  14      103.40      118.37     18.20 o 
   7   5  14      728.75      735.18     41.70 o 
   8   5  14      154.96      165.30     23.02 o 
   9   5  14      177.29      209.75     32.18 o 
  10   5  14      198.49      194.25     27.03 o 
  11   5  14        7.10       12.86     26.18 o 
  12   5  14       69.49       81.75     50.45 o 
 -11   6  14      123.46      139.32     36.75 o 
 -10   6  14       55.41       19.82     26.13 o 
  -9   6  14      349.00      442.89     56.14 o 
  -8   6  14       67.49      103.72     30.85 o 
  -7   6  14      147.86      183.69     36.88 o 
  -6   6  14      125.52      192.16     37.24 o 
  -5   6  14      101.95       79.46     27.61 o 
  -4   6  14      370.45      330.60     42.57 o 
  -3   6  14      328.16      429.28     46.65 o 
  -2   6  14      235.26      228.06     26.80 o 
  -1   6  14      132.82      133.45      8.80 o 
   0   6  14      367.99      368.27     21.90 o 
   1   6  14      132.78      127.77     14.42 o 
   2   6  14      236.06      268.22     21.19 o 
   3   6  14      327.07      329.77     24.61 o 
   4   6  14      371.17      336.99     26.53 o 
   5   6  14      102.31      135.83     18.61 o 
   6   6  14      125.39      151.20     20.36 o 
   7   6  14      148.55      153.96     21.76 o 
   8   6  14       67.29       72.83     18.93 o 
   9   6  14      348.90      402.80     34.84 o 
  10   6  14       55.57       26.01     24.79 o 
  11   6  14      123.73      114.99     24.24 o 
  12   6  14       24.82       -8.89     24.67 o 
 -11   7  14       27.20      160.72     41.42 o 
 -10   7  14       60.88       72.30     32.72 o 
  -9   7  14       50.28       65.78     25.83 o 
  -8   7  14      186.87      308.60     47.29 o 
  -7   7  14      336.45      353.14     47.35 o 
  -6   7  14      384.77      434.19     51.10 o 
  -5   7  14      185.46      158.34     32.47 o 
  -4   7  14      135.55      156.52     33.08 o 
  -3   7  14      539.49      629.02     32.23 o 
  -2   7  14       21.48       15.18      7.90 o 
  -1   7  14      322.48      302.33     40.03 o 
   0   7  14      257.03      299.65     19.57 o 
   1   7  14      324.27      352.30     35.02 o 
   2   7  14       21.73       27.47     11.37 o 
   3   7  14      540.50      571.50     32.54 o 
   4   7  14      135.37      127.21     17.90 o 
   5   7  14      186.34      219.26     29.60 o 
   6   7  14      385.77      361.53     30.01 o 
   7   7  14      335.55      330.54     30.44 o 
   8   7  14      186.40      228.60     35.35 o 
   9   7  14       50.37       38.42     18.55 o 
  10   7  14       60.93       52.05     23.81 o 
  11   7  14       27.20       31.10     17.94 o 
 -10   8  14        7.53       12.35     25.49 o 
  -9   8  14      100.96      148.73     38.04 o 
  -8   8  14       68.67       93.79     30.91 o 
  -7   8  14      159.36      249.00     43.88 o 
  -6   8  14      288.58      272.53     43.48 o 
  -5   8  14      490.24      498.95     33.46 o 
  -4   8  14      127.25      163.14     27.44 o 
  -3   8  14      379.25      397.36     65.21 o 
  -2   8  14      265.64      344.25     44.75 o 
  -1   8  14       74.68      124.12     20.61 o 
   0   8  14      235.08      300.36     40.58 o 
   1   8  14       75.30      108.91     14.89 o 
   2   8  14      264.43      223.89     44.49 o 
   3   8  14      379.16      376.85     27.15 o 
   4   8  14      128.19      175.51     21.05 o 
   5   8  14      489.11      518.30     34.58 o 
   6   8  14      289.13      369.26     64.80 o 
   7   8  14      159.88      193.64     25.36 o 
   8   8  14       68.89       81.74     28.97 o 
   9   8  14      101.73       95.12     23.02 o 
  10   8  14        7.49        2.69     17.31 o 
  11   8  14       77.77       73.58     22.02 o 
 -10   9  14       60.36       65.56     27.68 o 
  -9   9  14       59.15       46.39     20.12 o 
  -8   9  14       37.08       49.04     17.42 o 
  -7   9  14       11.57       26.90     15.77 o 
  -6   9  14       53.91       79.03     17.85 o 
  -5   9  14      314.64      383.76     41.80 o 
  -4   9  14      216.78      259.67     43.29 o 
  -3   9  14      144.97      167.62     32.55 o 
  -2   9  14      131.08      125.65     32.54 o 
  -1   9  14      325.87      373.16     32.82 o 
   0   9  14      354.24      299.38     41.75 o 
   1   9  14      326.49      317.80     44.02 o 
   2   9  14      131.26       52.93     23.43 o 
   3   9  14      145.91      158.06     18.66 o 
   4   9  14      216.95      192.43     21.99 o 
   5   9  14      314.32      365.96     30.64 o 
   6   9  14       53.89       54.45     16.64 o 
   7   9  14       11.52       25.52     23.35 o 
   8   9  14       37.40       61.35     19.10 o 
   9   9  14       59.00       78.86     21.02 o 
  10   9  14       60.36       53.16     21.79 o 
  -9  10  14       25.10       69.89     34.61 o 
  -8  10  14       51.12       76.91     31.35 o 
  -7  10  14      169.68      200.03     39.27 o 
  -6  10  14       94.51      150.60     37.68 o 
  -5  10  14      190.74      215.47     41.44 o 
  -4  10  14      150.34      213.65     40.54 o 
  -3  10  14       57.46       65.85     25.51 o 
  -2  10  14      136.09      138.67     34.97 o 
  -1  10  14      238.48      230.48     37.46 o 
   0  10  14      113.01      153.15     35.04 o 
   1  10  14      238.71      248.05     40.75 o 
   2  10  14      135.94      162.99     34.14 o 
   3  10  14       57.67       76.27     28.24 o 
   4  10  14      150.17      236.35     39.57 o 
   5  10  14      190.93      204.90     25.26 o 
   6  10  14       94.76      112.26     20.33 o 
   7  10  14      169.70      179.94     25.64 o 
   8  10  14       51.52       33.61     18.06 o 
   9  10  14       25.18       16.71     33.86 o 
  10  10  14        3.26      -14.76     26.50 o 
  -8  11  14       32.93       57.53     29.71 o 
  -7  11  14       56.69       69.33     27.91 o 
  -6  11  14       34.81       50.21     30.67 o 
  -5  11  14      122.13      102.19     34.59 o 
  -4  11  14       70.84       52.29     30.79 o 
  -3  11  14       84.43       87.57     30.16 o 
  -2  11  14      214.11      227.97     43.53 o 
  -1  11  14      278.23      217.37     28.64 o 
   0  11  14      107.02      142.34     33.57 o 
   1  11  14      277.57      241.97     43.17 o 
   2  11  14      214.45      234.06     41.03 o 
   3  11  14       84.35      102.61     32.90 o 
   4  11  14       71.32       77.20     26.63 o 
   5  11  14      122.31       19.96     25.41 o 
   6  11  14       34.74       29.66     27.42 o 
   7  11  14       56.69       49.41     28.88 o 
  -6  12  14       10.35        3.62     29.07 o 
  -5  12  14       26.18       99.40     35.05 o 
  -4  12  14       89.70      106.81     33.50 o 
  -3  12  14       52.74       52.74     28.95 o 
  -2  12  14      118.41      116.36     34.52 o 
  -1  12  14      117.42       83.40     22.96 o 
   0  12  14      182.14      195.18     39.32 o 
   1  12  14      117.39      138.41     36.29 o 
   2  12  14      118.51      103.94     35.02 o 
   3  12  14       52.76       78.37     33.01 o 
   4  12  14       89.52       85.32     31.82 o 
   5  12  14       26.43       19.31     26.24 o 
  -4  13  14       28.34       23.42     30.50 o 
  -3  13  14      102.53      100.79     36.56 o 
  -2  13  14       94.85      120.36     40.64 o 
  -1  13  14      113.89      139.91     40.50 o 
   0  13  14       57.25       39.77     32.84 o 
   1  13  14      114.12       90.69     32.15 o 
   2  13  14       95.16      130.85     37.65 o 
   3  13  14      102.29      156.94     43.20 o 
   1   0  15        7.08       11.05      7.08 o 
   2   0  15        5.27        0.62      6.86 o 
   3   0  15       37.45       34.92     10.12 o 
   4   0  15      673.65      664.02     68.84 o 
   5   0  15       73.23       71.42     12.20 o 
   6   0  15     2011.29     2080.39     62.67 o 
   7   0  15        2.33       11.45     10.02 o 
   8   0  15     1262.45     1252.36     50.15 o 
   9   0  15        8.49       32.93     20.33 o 
  10   0  15      486.59      558.40     60.54 o 
  11   0  15        0.03       11.58     22.17 o 
  12   0  15      314.49      330.37     53.39 o 
 -12   1  15       19.41       55.46     31.48 o 
 -11   1  15       13.58       64.75     29.82 o 
 -10   1  15      219.97      244.48     43.78 o 
  -9   1  15        9.29       17.74     22.21 o 
  -8   1  15      423.06      396.76     47.49 o 
  -7   1  15       11.48       17.45      9.73 o 
  -6   1  15     1177.17     1134.06     40.93 o 
  -5   1  15       67.13       92.03     11.86 o 
  -4   1  15     1271.55     1237.89     73.60 o 
  -3   1  15      689.53      641.62     33.33 o 
  -2   1  15     1282.95     1346.80     48.77 o 
  -1   1  15      826.76      826.62     28.64 o 
   0   1  15     2398.70     2449.94     53.68 o 
   1   1  15      827.29      796.38     27.17 o 
   2   1  15     1278.28     1262.28     35.57 o 
   3   1  15      690.76      637.27     30.81 o 
   4   1  15     1272.59     1236.28     56.33 o 
   5   1  15       67.24       65.18     13.25 o 
   6   1  15     1179.27     1217.64     63.56 o 
   7   1  15       11.46       21.53     12.27 o 
   8   1  15      422.32      448.62     38.00 o 
   9   1  15        9.28       27.40     13.82 o 
  10   1  15      220.14      240.03     43.24 o 
  11   1  15       13.61       46.37     31.47 o 
  12   1  15       19.43       17.90     26.69 o 
 -12   2  15      230.53      359.38     55.22 o 
 -11   2  15        7.96       40.42     29.31 o 
 -10   2  15      514.44      485.25     58.70 o 
  -9   2  15        1.43       33.09     26.28 o 
  -8   2  15      813.96      817.30     68.54 o 
  -7   2  15      161.76      156.97     31.42 o 
  -6   2  15     1352.50     1321.45     82.03 o 
  -5   2  15        9.21      -14.85     19.95 o 
  -4   2  15      349.86      354.25     24.45 o 
  -3   2  15       17.90       14.71      8.61 o 
  -2   2  15      519.20      541.30     29.28 o 
  -1   2  15       97.56       86.34     15.00 o 
   0   2  15        0.35       -0.79      6.11 o 
   1   2  15       97.30      106.71      9.48 o 
   2   2  15      519.66      520.42     19.73 o 
   3   2  15       17.77       17.72     10.40 o 
   4   2  15      349.23      362.41     25.12 o 
   5   2  15        9.19       24.22     11.25 o 
   6   2  15     1350.62     1325.27     61.76 o 
   7   2  15      161.51      135.52     20.56 o 
   8   2  15      815.58      853.51     43.78 o 
   9   2  15        1.41        2.36     14.21 o 
  10   2  15      514.50      554.93     38.51 o 
  11   2  15        7.94       13.83     26.07 o 
  12   2  15      230.74      285.25     49.72 o 
 -11   3  15       11.32       34.08     29.24 o 
 -10   3  15       59.83      111.66     33.71 o 
  -9   3  15        8.19      -20.07     20.07 o 
  -8   3  15      395.03      374.33     48.51 o 
  -7   3  15      153.60      155.10     32.59 o 
  -6   3  15     1167.72     1234.31     44.81 o 
  -5   3  15      158.55      164.21     23.71 o 
  -4   3  15     2061.50     2079.03     60.41 o 
  -3   3  15      984.53     1025.99     39.71 o 
  -2   3  15     2240.39     2373.39     76.19 o 
  -1   3  15     1427.86     1473.25     37.47 o 
   0   3  15     2490.22     2418.91     50.32 o 
   1   3  15     1425.56     1476.79     33.84 o 
   2   3  15     2235.47     2356.02     71.60 o 
   3   3  15      984.79      958.88     62.52 o 
   4   3  15     2059.53     1984.73     63.03 o 
   5   3  15      159.02      135.73     18.71 o 
   6   3  15     1168.69     1111.18     51.98 o 
   7   3  15      153.82      177.97     21.69 o 
   8   3  15      395.94      434.19     32.76 o 
   9   3  15        8.25       17.42     16.85 o 
  10   3  15       59.63       48.37     15.83 o 
  11   3  15       11.32       39.18     16.78 o 
 -11   4  15        4.35       31.56     27.21 o 
 -10   4  15      350.79      341.04     51.06 o 
  -9   4  15        6.75       17.72     22.32 o 
  -8   4  15      403.17      403.62     51.35 o 
  -7   4  15       21.30       -4.79     20.22 o 
  -6   4  15      152.31      173.67     33.37 o 
  -5   4  15      126.41      123.09     27.50 o 
  -4   4  15      810.16      820.21     32.11 o 
  -3   4  15        5.49       26.98     15.34 o 
  -2   4  15       57.50       65.10     14.12 o 
  -1   4  15      125.73      124.90     14.86 o 
   0   4  15      440.83      392.34     15.70 o 
   1   4  15      125.48      107.20     14.14 o 
   2   4  15       57.89       68.30     15.38 o 
   3   4  15        5.43       19.08     11.47 o 
   4   4  15      811.87      802.86     49.85 o 
   5   4  15      126.78      143.24     19.47 o 
   6   4  15      153.19      180.58     20.90 o 
   7   4  15       21.20       29.80     14.30 o 
   8   4  15      402.54      401.92     32.57 o 
   9   4  15        6.72       21.42     15.63 o 
  10   4  15      351.02      369.63     44.36 o 
  11   4  15        4.33       22.51     16.27 o 
 -11   5  15        2.87       13.24     28.47 o 
 -10   5  15       55.54       76.94     30.23 o 
  -9   5  15       28.87       78.24     34.83 o 
  -8   5  15      407.50      424.16     53.14 o 
  -7   5  15       41.30       65.75     25.13 o 
  -6   5  15      486.88      531.65     55.43 o 
  -5   5  15      135.10      139.60     30.86 o 
  -4   5  15     1759.22     1780.60     97.75 o 
  -3   5  15      437.77      411.20     24.02 o 
  -2   5  15     3560.62     3659.65     83.90 o 
  -1   5  15     1318.23     1364.01     45.48 o 
   0   5  15     1981.39     2018.14     50.75 o 
   1   5  15     1318.14     1359.15     47.73 o 
   2   5  15     3562.66     3504.28     88.66 o 
   3   5  15      436.37      466.83     57.95 o 
   4   5  15     1756.01     1730.61     66.23 o 
   5   5  15      135.57       95.68     15.84 o 
   6   5  15      487.24      479.01     33.86 o 
   7   5  15       41.46       20.27     13.44 o 
   8   5  15      407.55      470.63     35.60 o 
   9   5  15       28.98       84.04     40.99 o 
  10   5  15       55.74       59.03     31.23 o 
  11   5  15        2.84       10.58     42.74 o 
  12   5  15       18.28        3.43     21.05 o 
 -10   6  15      123.22      142.39     38.64 o 
  -9   6  15        4.11       30.46     28.81 o 
  -8   6  15      237.57      274.83     43.67 o 
  -7   6  15       43.02       61.29     26.09 o 
  -6   6  15      291.76      283.92     43.92 o 
  -5   6  15       17.89       30.39     22.73 o 
  -4   6  15      142.37      151.85     32.08 o 
  -3   6  15        5.64       21.63     19.89 o 
  -2   6  15       68.47       49.79     21.63 o 
  -1   6  15       76.80       57.16      9.31 o 
   0   6  15       39.52       60.01     11.29 o 
   1   6  15       76.65       89.72     13.99 o 
   2   6  15       68.17       95.29     21.34 o 
   3   6  15        5.55       15.74     12.03 o 
   4   6  15      143.05      172.05     53.94 o 
   5   6  15       18.06       30.21     27.67 o 
   6   6  15      293.41      231.70     24.89 o 
   7   6  15       42.61       44.84     27.33 o 
   8   6  15      237.27      243.01     28.15 o 
   9   6  15        4.03        0.33     16.19 o 
  10   6  15      122.91      147.41     26.47 o 
  11   6  15       18.18       30.62     21.36 o 
  12   6  15       55.55       81.60     29.92 o 
 -10   7  15       33.16       18.65     24.96 o 
  -9   7  15        5.55       11.64     25.95 o 
  -8   7  15      187.29      209.55     39.74 o 
  -7   7  15        3.44       -3.02     20.61 o 
  -6   7  15      613.91      670.81     64.17 o 
  -5   7  15      264.42      342.23     46.47 o 
  -4   7  15     1024.40     1005.30     75.46 o 
  -3   7  15      322.81      314.93     23.27 o 
  -2   7  15     1869.82     2010.53    107.69 o 
  -1   7  15      431.01      452.69     49.70 o 
   0   7  15     2254.21     2280.09     61.96 o 
   1   7  15      431.30      410.25     25.41 o 
   2   7  15     1871.54     1839.77     60.11 o 
   3   7  15      323.09      330.32     25.34 o 
   4   7  15     1026.92      993.73     45.94 o 
   5   7  15      263.82      246.06     24.55 o 
   6   7  15      613.02      569.24     91.47 o 
   7   7  15        3.35       32.24     17.04 o 
   8   7  15      187.18      210.30     27.05 o 
   9   7  15        5.56       34.91     17.47 o 
  10   7  15       33.09       66.90     20.29 o 
  11   7  15        9.81      -20.01     20.01 o 
  -9   8  15        7.27       26.83     26.46 o 
  -8   8  15      102.46      161.40     39.15 o 
  -7   8  15       49.37       46.54     27.20 o 
  -6   8  15       82.40       46.11     29.50 o 
  -5   8  15       11.54       16.53     12.90 o 
  -4   8  15       61.10       47.43     25.59 o 
  -3   8  15      122.88      168.01     36.53 o 
  -2   8  15       13.38        8.51     18.66 o 
  -1   8  15       58.48       94.55     30.44 o 
   0   8  15      138.70      183.52     34.15 o 
   1   8  15       58.50       62.64     27.04 o 
   2   8  15       13.49       14.20     10.12 o 
   3   8  15      122.72      142.57     18.55 o 
   4   8  15       60.60       42.79     14.40 o 
   5   8  15       11.74        2.01     14.75 o 
   6   8  15       82.19       73.78     18.13 o 
   7   8  15       49.62       50.63     22.80 o 
   8   8  15      103.30       96.66     20.24 o 
   9   8  15        7.18       27.56     17.47 o 
  10   8  15       60.84       48.04     32.22 o 
  -9   9  15        6.49        6.46     24.65 o 
  -8   9  15       77.19      112.79     36.26 o 
  -7   9  15       24.01       17.03     23.70 o 
  -6   9  15      336.56      350.76     51.42 o 
  -5   9  15      112.54      118.28     34.47 o 
  -4   9  15      740.50      674.42     66.23 o 
  -3   9  15       72.85      119.82     31.59 o 
  -2   9  15      665.64      603.48     62.51 o 
  -1   9  15      188.47      293.96     45.34 o 
   0   9  15     1071.75      956.43     74.30 o 
   1   9  15      188.68      167.95     36.01 o 
   2   9  15      666.67      813.84     68.02 o 
   3   9  15       72.63       84.54     26.33 o 
   4   9  15      742.02      810.11     42.83 o 
   5   9  15      112.25      110.25     19.13 o 
   6   9  15      336.55      353.43     31.58 o 
   7   9  15       24.03       28.70     15.94 o 
   8   9  15       77.10       41.32     19.63 o 
   9   9  15        6.39       -9.12     27.09 o 
  10   9  15        7.24      -30.91     30.91 o 
  -8  10  15       43.27       46.56     26.75 o 
  -7  10  15       91.88       26.44     27.37 o 
  -6  10  15       57.02       38.85     25.19 o 
  -5  10  15       98.87       74.43     32.18 o 
  -4  10  15       10.25       -0.58     21.11 o 
  -3  10  15       23.10       44.93     27.80 o 
  -2  10  15       32.65       56.19     31.04 o 
  -1  10  15       54.22      118.48     34.25 o 
   0  10  15       10.09       20.18     21.21 o 
   1  10  15       54.27       45.68     28.76 o 
   2  10  15       32.82       60.22     26.32 o 
   3  10  15       23.20       26.89     24.74 o 
   4  10  15       10.23       -7.82     19.07 o 
   5  10  15       98.71       79.52     29.08 o 
   6  10  15       56.92       -3.59     26.14 o 
   7  10  15       92.30       78.83     20.07 o 
   8  10  15       43.28       67.06     21.18 o 
   9  10  15       63.07       71.86     27.44 o 
  -7  11  15       34.73       42.64     28.21 o 
  -6  11  15      114.08       92.42     33.86 o 
  -5  11  15        8.15        5.41     25.10 o 
  -4  11  15      173.45      257.58     46.38 o 
  -3  11  15       60.82       65.41     27.79 o 
  -2  11  15      274.94      244.51     45.09 o 
  -1  11  15       77.80      113.02     34.48 o 
   0  11  15      406.89      524.20     60.03 o 
   1  11  15       77.74       91.67     32.91 o 
   2  11  15      275.01      293.61     48.49 o 
   3  11  15       60.78      101.60     33.62 o 
   4  11  15      173.40      237.27     45.36 o 
   5  11  15        8.10       40.79     29.30 o 
   6  11  15      114.45       91.14     31.71 o 
  -5  12  15       91.83      122.90     38.85 o 
  -4  12  15       22.65       10.81     27.05 o 
  -3  12  15       35.13       66.69     28.60 o 
  -2  12  15        6.26        1.28     23.32 o 
  -1  12  15        1.10       -7.38     24.16 o 
   0  12  15       24.69        0.88     22.83 o 
   1  12  15        1.08        3.79     23.40 o 
   2  12  15        6.25       32.10     27.82 o 
   3  12  15       35.17       20.88     25.86 o 
   4  12  15       22.81       51.18     31.94 o 
  -1  13  15       39.36       55.46     27.22 o 
   0  13  15      116.64      162.20     42.81 o 
   0   0  16     1108.84     1305.98     70.10 o 
   1   0  16       92.29       96.73     14.09 o 
   2   0  16     1562.62     1458.41     53.42 o 
   3   0  16      329.37      328.65     67.55 o 
   4   0  16     1288.28     1395.36     72.11 o 
   5   0  16      185.44      188.33     17.63 o 
   6   0  16      967.79      905.08     65.27 o 
   7   0  16      189.12      193.34     35.69 o 
   8   0  16      111.36       73.91     27.36 o 
   9   0  16      128.54      135.39     32.94 o 
  10   0  16      111.26      114.82     33.41 o 
  11   0  16       69.06       80.27     34.91 o 
 -11   1  16        8.06       30.85     27.04 o 
 -10   1  16       89.06      137.95     35.09 o 
  -9   1  16      114.24      134.37     32.14 o 
  -8   1  16      130.82      126.86     32.42 o 
  -7   1  16      298.28      334.13     43.86 o 
  -6   1  16      284.09      289.58     40.91 o 
  -5   1  16     1036.53      979.89     36.38 o 
  -4   1  16       97.37      108.50     16.62 o 
  -3   1  16     1704.27     1613.98     56.01 o 
  -2   1  16      552.46      571.36     32.08 o 
  -1   1  16     2638.73     2428.53     71.20 o 
   0   1  16      490.32      504.02     30.18 o 
   1   1  16     2638.88     2565.11     56.30 o 
   2   1  16      553.05      542.58     31.89 o 
   3   1  16     1703.41     1611.02     60.38 o 
   4   1  16       96.92      109.02     14.86 o 
   5   1  16     1037.62     1014.86     42.38 o 
   6   1  16      284.16      253.14     50.39 o 
   7   1  16      297.87      302.13     24.94 o 
   8   1  16      130.98      119.62     31.10 o 
   9   1  16      114.21      138.43     35.84 o 
  10   1  16       89.00       91.03     32.62 o 
  11   1  16        8.02       42.76     33.87 o 
 -11   2  16      103.50      122.83     35.97 o 
 -10   2  16      100.16      132.70     34.68 o 
  -9   2  16      136.91      143.26     34.84 o 
  -8   2  16      163.91      154.63     33.19 o 
  -7   2  16      129.48      106.39     30.84 o 
  -6   2  16      468.58      485.09     51.33 o 
  -5   2  16       58.54       66.01     27.22 o 
  -4   2  16     1525.16     1566.20     54.39 o 
  -3   2  16      168.68      163.05     17.65 o 
  -2   2  16      866.86      942.37    106.54 o 
  -1   2  16      125.63      127.53     16.35 o 
   0   2  16     2253.12     2227.60     67.58 o 
   1   2  16      125.15      140.58     48.48 o 
   2   2  16      865.25      916.29     56.50 o 
   3   2  16      169.11      150.35     20.00 o 
   4   2  16     1527.45     1516.61     53.67 o 
   5   2  16       57.75       50.30     12.40 o 
   6   2  16      469.17      489.43     37.62 o 
   7   2  16      129.79      137.60     19.11 o 
   8   2  16      163.87      178.71     33.92 o 
   9   2  16      137.18       97.07     18.43 o 
  10   2  16      100.18      103.53     34.64 o 
  11   2  16      103.17       77.57     32.72 o 
 -11   3  16        5.96       10.11     28.97 o 
 -10   3  16      122.67      139.74     37.22 o 
  -9   3  16       94.78      125.89     32.44 o 
  -8   3  16      166.28      156.82     35.24 o 
  -7   3  16      417.99      482.63     53.73 o 
  -6   3  16      215.11      252.67     40.09 o 
  -5   3  16      787.86      827.10     36.51 o 
  -4   3  16      435.71      446.12     26.62 o 
  -3   3  16     1109.91     1013.74     41.01 o 
  -2   3  16      152.53      209.99     19.47 o 
  -1   3  16      911.64      844.23     37.99 o 
   0   3  16       87.09       80.25     14.27 o 
   1   3  16      911.83      844.00     41.56 o 
   2   3  16      153.08      161.50     20.29 o 
   3   3  16     1109.53     1078.35     44.51 o 
   4   3  16      436.74      446.39     29.22 o 
   5   3  16      788.21      833.17     40.64 o 
   6   3  16      214.69      191.06     21.59 o 
   7   3  16      418.54      379.78     29.56 o 
   8   3  16      166.17      155.98     21.44 o 
   9   3  16       94.32      143.18     21.64 o 
  10   3  16      122.79      113.72     22.19 o 
  11   3  16        5.98       36.83     29.11 o 
 -11   4  16      153.72      171.85     40.80 o 
 -10   4  16       61.12       10.93     25.60 o 
  -9   4  16      137.92      150.67     40.16 o 
  -8   4  16      312.25      379.31     51.20 o 
  -7   4  16      150.27      138.54     35.51 o 
  -6   4  16      325.18      288.98     41.64 o 
  -5   4  16       81.13       69.77     27.21 o 
  -4   4  16      353.77      405.71     23.30 o 
  -3   4  16      280.71      280.91     20.32 o 
  -2   4  16     1607.45     1631.74     52.56 o 
  -1   4  16      231.64      236.59     43.71 o 
   0   4  16     1046.98      927.50     90.49 o 
   1   4  16      231.06      215.84     19.25 o 
   2   4  16     1609.43     1560.57     54.22 o 
   3   4  16      280.47      276.52     23.48 o 
   4   4  16      353.35      354.61     61.25 o 
   5   4  16       81.19       83.30     16.23 o 
   6   4  16      325.96      277.93     26.00 o 
   7   4  16      150.81      175.25     22.30 o 
   8   4  16      313.01      294.46     57.07 o 
   9   4  16      137.70      181.49     55.16 o 
  10   4  16       61.25       61.15     19.38 o 
  11   4  16      153.58      193.91     41.65 o 
 -10   5  16      147.87      135.74     34.12 o 
  -9   5  16      107.46      118.76     34.47 o 
  -8   5  16      208.57      242.03     43.63 o 
  -7   5  16       81.37       31.84     26.46 o 
  -6   5  16      113.98       91.19     26.85 o 
  -5   5  16      239.47      212.88     36.95 o 
  -4   5  16      470.47      483.17     52.39 o 
  -3   5  16      696.78      684.86     60.41 o 
  -2   5  16       27.78       40.55      9.92 o 
  -1   5  16      535.13      525.67     34.71 o 
   0   5  16       34.54       28.30     10.06 o 
   1   5  16      535.69      544.12     30.15 o 
   2   5  16       27.64       21.68     19.47 o 
   3   5  16      696.79      663.22     35.47 o 
   4   5  16      472.07      445.84     30.20 o 
   5   5  16      239.08      237.25     30.18 o 
   6   5  16      114.64       71.17     34.85 o 
   7   5  16       81.47       76.11     17.78 o 
   8   5  16      207.91      206.38     39.16 o 
   9   5  16      107.51      125.36     23.48 o 
  10   5  16      147.47      117.93     23.87 o 
  11   5  16       39.66       55.61     20.57 o 
 -10   6  16       38.61       70.58     34.93 o 
  -9   6  16      233.21      311.28     51.99 o 
  -8   6  16      173.48      207.20     40.07 o 
  -7   6  16      285.11      384.18     51.28 o 
  -6   6  16      140.34      197.20     39.79 o 
  -5   6  16      520.07      595.17     58.56 o 
  -4   6  16      422.23      475.07     53.33 o 
  -3   6  16       41.64       29.86     23.26 o 
  -2   6  16      965.62      984.48     72.62 o 
  -1   6  16       40.34       45.65     22.50 o 
   0   6  16      581.19      572.19     44.35 o 
   1   6  16       40.64       37.50     11.16 o 
   2   6  16      966.16      953.52     42.06 o 
   3   6  16       41.15       74.87     14.81 o 
   4   6  16      423.62      471.13     87.05 o 
   5   6  16      520.16      519.95     34.49 o 
   6   6  16      140.66      150.23     21.88 o 
   7   6  16      284.86      335.44     31.22 o 
   8   6  16      173.48      174.15     24.48 o 
   9   6  16      233.19      191.67     27.13 o 
  10   6  16       38.69       28.26     18.59 o 
  11   6  16       53.77       69.78     28.66 o 
  -9   7  16       50.40       61.87     30.30 o 
  -8   7  16      135.52      125.38     36.63 o 
  -7   7  16      149.53      167.94     39.26 o 
  -6   7  16      114.80      166.76     37.41 o 
  -5   7  16      153.51      162.31     37.64 o 
  -4   7  16      174.50      184.51     36.46 o 
  -3   7  16      145.97      213.99     38.93 o 
  -2   7  16      111.42       98.93     27.36 o 
  -1   7  16      502.09      535.02     55.32 o 
   0   7  16       11.47       56.42     19.78 o 
   1   7  16      502.08      538.48     62.65 o 
   2   7  16      111.71      129.80     16.47 o 
   3   7  16      146.16      146.87     18.52 o 
   4   7  16      174.20      191.74     21.32 o 
   5   7  16      153.37      152.44     21.36 o 
   6   7  16      114.92       92.15     19.69 o 
   7   7  16      149.10      138.29     25.70 o 
   8   7  16      135.83       76.40     21.09 o 
   9   7  16       50.59       62.92     20.67 o 
  10   7  16      107.99       61.45     19.74 o 
  11   7  16       51.39      112.18     36.05 o 
  -9   8  16      108.42      102.51     38.27 o 
  -8   8  16       41.94       95.17     35.06 o 
  -7   8  16      272.89      282.39     47.24 o 
  -6   8  16      126.04      134.69     34.74 o 
  -5   8  16      178.66      228.47     43.54 o 
  -4   8  16      326.53      347.12     48.15 o 
  -3   8  16      109.70      127.42     32.56 o 
  -2   8  16      416.38      438.61     53.29 o 
  -1   8  16      103.94      157.12     36.19 o 
   0   8  16      469.71      424.95     35.79 o 
   1   8  16      103.93      110.93     28.45 o 
   2   8  16      417.20      465.01     52.22 o 
   3   8  16      109.41      121.15     26.57 o 
   4   8  16      326.77      332.30     28.61 o 
   5   8  16      178.10      180.89     22.93 o 
   6   8  16      126.23      116.20     20.64 o 
   7   8  16      272.97      266.21     58.78 o 
   8   8  16       41.78       45.31     30.75 o 
   9   8  16      108.53      118.52     31.63 o 
  10   8  16       22.87       45.57     23.29 o 
  -8   9  16      120.70      132.27     34.95 o 
  -7   9  16      182.96      185.11     42.38 o 
  -6   9  16      160.42      125.96     37.97 o 
  -5   9  16      128.60      156.27     37.43 o 
  -4   9  16      162.77      163.54     38.38 o 
  -3   9  16      168.98      169.39     37.94 o 
  -2   9  16      106.15      109.69     29.85 o 
  -1   9  16      116.02      140.15     32.55 o 
   0   9  16      213.64      201.34     37.84 o 
   1   9  16      115.69      115.48     30.46 o 
   2   9  16      106.45      114.09     31.36 o 
   3   9  16      169.48      188.86     37.56 o 
   4   9  16      162.22      194.41     38.38 o 
   5   9  16      128.65      118.11     34.51 o 
   6   9  16      160.36      169.17     24.64 o 
   7   9  16      182.93      200.36     27.28 o 
   8   9  16      120.88      114.22     23.03 o 
   9   9  16       35.31       50.24     30.06 o 
  -7  10  16       48.80       45.19     31.71 o 
  -6  10  16      122.30       89.13     33.18 o 
  -5  10  16      113.52      143.03     39.50 o 
  -4  10  16      156.65      171.55     39.38 o 
  -3  10  16      136.89       86.74     28.82 o 
  -2  10  16      147.76      182.85     37.95 o 
  -1  10  16       80.27       58.14     27.19 o 
   0  10  16      343.09      400.15     53.07 o 
   1  10  16       80.13       76.62     31.70 o 
   2  10  16      147.49      164.01     37.78 o 
   3  10  16      136.64      131.65     36.31 o 
   4  10  16      156.63      134.51     36.15 o 
   5  10  16      113.46      119.80     37.30 o 
   6  10  16      122.09      100.77     33.73 o 
   7  10  16       48.78       50.27     33.21 o 
  -5  11  16       96.23      139.87     42.49 o 
  -4  11  16       35.04       55.00     26.10 o 
  -3  11  16      101.22       72.71     31.28 o 
  -2  11  16      221.54      271.89     46.60 o 
  -1  11  16      109.45      175.33     39.81 o 
   0  11  16      240.21      217.15     30.80 o 
   1  11  16      109.69      182.49     39.68 o 
   2  11  16      221.28      250.69     46.13 o 
   3  11  16      101.39       97.69     33.19 o 
   4  11  16       35.23       -5.75     27.22 o 
   5  11  16       96.41      140.15     40.42 o 
   6  11  16       99.21      141.33     37.34 o 
  -3  12  16       96.14      159.19     43.28 o 
  -2  12  16       81.97      118.42     35.93 o 
  -1  12  16       24.15        5.21     29.17 o 
   0  12  16      144.07      177.88     40.95 o 
   1  12  16       24.03      -22.12     27.34 o 
   2  12  16       81.82      111.47     34.86 o 
   3  12  16       96.32      139.67     38.06 o 
   1   0  17     1827.23     1677.59     59.08 o 
   2   0  17      148.63      168.32     19.61 o 
   3   0  17      867.84      750.47     38.81 o 
   4   0  17      237.74      199.47     32.24 o 
   5   0  17     1198.24     1190.60     44.67 o 
   6   0  17       75.76       59.99     23.58 o 
   7   0  17      288.27      305.52     44.03 o 
   8   0  17       36.86       49.94     24.20 o 
   9   0  17      296.86      358.44     50.69 o 
  10   0  17       10.74       73.88     31.49 o 
  11   0  17       72.53      116.40     36.50 o 
 -11   1  17      269.73      339.58     54.05 o 
 -10   1  17        0.97        0.75     24.71 o 
  -9   1  17      298.70      302.39     47.00 o 
  -8   1  17        5.98        5.54     21.21 o 
  -7   1  17      793.20      804.82     69.12 o 
  -6   1  17       12.37       16.21     22.09 o 
  -5   1  17      799.31      784.64     64.15 o 
  -4   1  17       31.35       20.08     11.46 o 
  -3   1  17      259.46      255.88     22.63 o 
  -2   1  17       55.49       56.42     14.23 o 
  -1   1  17      120.00      130.32     17.61 o 
   0   1  17        0.05      -11.62     11.62 o 
   1   1  17      119.93      136.46     17.70 o 
   2   1  17       55.61       61.83     17.93 o 
   3   1  17      259.50      262.32     23.84 o 
   4   1  17       31.34       22.37     10.06 o 
   5   1  17      798.14      827.40     38.64 o 
   6   1  17       12.37       14.94     13.03 o 
   7   1  17      793.93      788.78     66.31 o 
   8   1  17        6.01       15.38     23.90 o 
   9   1  17      298.94      326.35     47.98 o 
  10   1  17        0.97      -13.42     24.36 o 
  11   1  17      269.85      261.82     46.52 o 
 -10   2  17        2.13       48.61     27.78 o 
  -9   2  17      163.92      177.91     39.50 o 
  -8   2  17       61.14       57.78     29.39 o 
  -7   2  17      587.97      604.59     62.24 o 
  -6   2  17       34.68       39.79     27.41 o 
  -5   2  17      935.27      972.23     43.13 o 
  -4   2  17      248.66      228.10     21.78 o 
  -3   2  17     1412.82     1376.14     51.69 o 
  -2   2  17      434.25      439.53     28.76 o 
  -1   2  17     1965.45     1991.94     64.52 o 
   0   2  17        0.10        8.10     10.07 o 
   1   2  17     1964.81     1796.10     61.49 o 
   2   2  17      433.46      414.56     29.09 o 
   3   2  17     1414.90     1368.05     50.73 o 
   4   2  17      248.55      216.23     21.24 o 
   5   2  17      936.42     1001.14     44.34 o 
   6   2  17       34.58       51.24     15.02 o 
   7   2  17      587.65      601.86     36.16 o 
   8   2  17       61.03       74.43     27.78 o 
   9   2  17      163.59      198.39     40.93 o 
  10   2  17        2.12       17.70     19.88 o 
  11   2  17       42.95       91.57     33.84 o 
 -10   3  17        6.66       47.50     32.31 o 
  -9   3  17      356.24      419.13     54.25 o 
  -8   3  17        8.51       17.99     23.57 o 
  -7   3  17      294.49      333.35     46.76 o 
  -6   3  17       29.87       37.63     20.75 o 
  -5   3  17      396.99      400.81     49.21 o 
  -4   3  17      103.26      107.19     24.69 o 
  -3   3  17      421.49      372.62     44.50 o 
  -2   3  17       14.16       26.85     11.21 o 
  -1   3  17      107.36      124.36     28.30 o 
   0   3  17        0.75        2.22      9.94 o 
   1   3  17      107.25       87.65     14.91 o 
   2   3  17       14.21       16.83     12.18 o 
   3   3  17      421.72      392.69     33.91 o 
   4   3  17      103.40       99.88     16.71 o 
   5   3  17      396.50      419.80     35.14 o 
   6   3  17       29.94       39.45     13.04 o 
   7   3  17      294.50      301.18     27.24 o 
   8   3  17        8.52       23.02     13.97 o 
   9   3  17      356.66      345.96     50.31 o 
  10   3  17        6.61       54.95     29.37 o 
 -10   4  17       12.39       46.96     30.43 o 
  -9   4  17      139.82      105.52     32.94 o 
  -8   4  17       81.60      104.02     32.66 o 
  -7   4  17      430.53      536.71     58.95 o 
  -6   4  17      126.74      167.95     38.08 o 
  -5   4  17      825.10      754.93     66.70 o 
  -4   4  17      106.81       87.48     27.08 o 
  -3   4  17     1747.25     1774.77     56.13 o 
  -2   4  17      449.67      483.77     28.17 o 
  -1   4  17     2258.56     2252.32     90.41 o 
   0   4  17      292.96      294.22     23.87 o 
   1   4  17     2261.21     2204.10     69.29 o 
   2   4  17      448.49      491.22     61.48 o 
   3   4  17     1746.88     1711.97     77.81 o 
   4   4  17      106.86       93.11     17.06 o 
   5   4  17      825.22      812.96     42.10 o 
   6   4  17      126.61      116.35     19.61 o 
   7   4  17      431.30      462.17     34.82 o 
   8   4  17       81.58      105.13     19.61 o 
   9   4  17      139.72      185.91     25.59 o 
  10   4  17       12.34       53.72     28.87 o 
  -9   5  17      280.90      262.89     46.49 o 
  -8   5  17       15.45       29.80     25.06 o 
  -7   5  17      130.41      142.94     34.81 o 
  -6   5  17       11.10        0.88     21.41 o 
  -5   5  17      355.92      369.28     49.57 o 
  -4   5  17        5.02       22.22     20.77 o 
  -3   5  17      128.48       97.10     30.26 o 
  -2   5  17       22.20       43.98     24.41 o 
  -1   5  17       66.84       67.81     12.28 o 
   0   5  17        3.43        3.04      8.74 o 
   1   5  17       66.66       80.79     12.60 o 
   2   5  17       22.17       22.65     14.65 o 
   3   5  17      128.42      144.36     19.43 o 
   4   5  17        5.03       23.76     13.08 o 
   5   5  17      356.43      411.44     70.10 o 
   6   5  17       11.10       13.02     22.50 o 
   7   5  17      130.19      124.27     21.72 o 
   8   5  17       15.38       31.10     15.97 o 
   9   5  17      280.30      319.33     48.62 o 
  10   5  17       15.88       29.92     17.39 o 
  -9   6  17      136.21      164.87     44.88 o 
  -8   6  17       51.51       70.14     33.70 o 
  -7   6  17      301.54      259.31     46.13 o 
  -6   6  17      128.22      113.72     32.71 o 
  -5   6  17      379.22      349.86     49.04 o 
  -4   6  17      192.36      276.07     44.15 o 
  -3   6  17     1655.85     1591.13     97.69 o 
  -2   6  17      175.84      180.05     35.76 o 
  -1   6  17     1764.30     1777.38    102.08 o 
   0   6  17      230.05      200.92     37.97 o 
   1   6  17     1763.78     1828.05     77.53 o 
   2   6  17      176.29      182.74     19.98 o 
   3   6  17     1656.49     1685.92     61.11 o 
   4   6  17      192.24      248.90     24.58 o 
   5   6  17      379.39      394.79     31.68 o 
   6   6  17      128.19      154.43     34.04 o 
   7   6  17      301.51      335.85     31.47 o 
   8   6  17       51.36       32.20     17.26 o 
   9   6  17      136.59      129.67     23.46 o 
  10   6  17       11.34       23.34     20.22 o 
  -8   7  17       10.90      -15.71     25.40 o 
  -7   7  17      173.85      163.11     35.92 o 
  -6   7  17       38.41       32.75     26.95 o 
  -5   7  17       72.22      133.82     36.68 o 
  -4   7  17       10.45       -6.53     21.18 o 
  -3   7  17      119.73      131.32     31.67 o 
  -2   7  17       19.19       38.76     28.36 o 
  -1   7  17        5.98        8.88     23.37 o 
   0   7  17      124.94      178.26     37.96 o 
   1   7  17        6.02        5.16     16.68 o 
   2   7  17       19.05       69.31     26.82 o 
   3   7  17      119.53      145.72     24.52 o 
   4   7  17       10.43        4.13     18.75 o 
   5   7  17       71.99       68.88     37.14 o 
   6   7  17       38.44       28.57     16.19 o 
   7   7  17      173.70      161.27     23.21 o 
   8   7  17       10.85       10.08     14.49 o 
   9   7  17      109.91      128.41     25.24 o 
  10   7  17       16.21       14.66     16.36 o 
  -8   8  17        7.26       33.44     28.82 o 
  -7   8  17      172.25      141.92     37.07 o 
  -6   8  17       92.94       16.06     26.11 o 
  -5   8  17      458.12      524.12     61.95 o 
  -4   8  17      168.85      196.48     41.30 o 
  -3   8  17      653.34      530.48     59.48 o 
  -2   8  17       84.33       82.33     30.73 o 
  -1   8  17     1068.31     1184.06     87.29 o 
   0   8  17      203.10      200.47     37.16 o 
   1   8  17     1068.11     1196.97     82.90 o 
   2   8  17       84.51       41.43     25.53 o 
   3   8  17      653.84      742.39     65.19 o 
   4   8  17      168.72      113.48     30.40 o 
   5   8  17      458.21      506.75     36.39 o 
   6   8  17       92.73       90.47     30.59 o 
   7   8  17      172.26      212.72     27.21 o 
   8   8  17        7.36       -0.63     16.53 o 
   9   8  17       74.23       62.31     20.70 o 
  -7   9  17       77.58       80.27     36.31 o 
  -6   9  17       62.14       26.95     25.64 o 
  -5   9  17       55.09       62.20     34.74 o 
  -4   9  17        4.55       -6.38     22.61 o 
  -3   9  17       21.69       64.18     31.13 o 
  -2   9  17       37.27       49.54     28.32 o 
  -1   9  17       46.67       18.20     24.95 o 
   0   9  17       11.42        1.75     23.41 o 
   1   9  17       46.67       82.46     30.26 o 
   2   9  17       37.33       77.33     31.69 o 
   3   9  17       21.65      -21.69     21.69 o 
   4   9  17        4.55       16.84     20.28 o 
   5   9  17       54.81       75.19     25.86 o 
   6   9  17       62.00       76.55     32.78 o 
   7   9  17       77.55       46.75     30.61 o 
   8   9  17       58.85       83.04     32.23 o 
  -5  10  17      249.70      341.87     55.09 o 
  -4  10  17       54.72       93.15     33.34 o 
  -3  10  17      274.83      258.92     46.33 o 
  -2  10  17      134.31      166.92     39.27 o 
  -1  10  17      400.04      480.24     60.94 o 
   0  10  17      120.72       51.93     30.29 o 
   1  10  17      399.67      521.63     59.95 o 
   2  10  17      134.08      100.22     30.33 o 
   3  10  17      274.75      347.17     51.04 o 
   4  10  17       54.57       82.10     32.98 o 
   5  10  17      249.87      337.93     50.44 o 
   6  10  17       33.76       77.16     32.99 o 
  -3  11  17        3.61       21.43     29.15 o 
  -2  11  17        2.19       -6.92     26.46 o 
  -1  11  17       29.88       98.44     37.59 o 
   0  11  17        2.15        6.58     20.13 o 
   1  11  17       29.78       76.32     30.84 o 
   2  11  17        2.22       52.92     29.55 o 
   3  11  17        3.62        0.13     27.53 o 
   4  11  17       24.19      -25.85     25.85 o 
   0   0  18     3303.48     3209.45    126.61 o 
   1   0  18      173.74      208.20     22.61 o 
   2   0  18     2016.63     1969.88     67.05 o 
   3   0  18       40.17       59.47     15.20 o 
   4   0  18      992.10      884.43     49.03 o 
   5   0  18       17.76       24.99     22.39 o 
   6   0  18      289.65      247.50     41.17 o 
   7   0  18      186.96      178.50     38.12 o 
   8   0  18      237.55      300.31     50.63 o 
   9   0  18       22.53       44.27     27.42 o 
  10   0  18       96.66       51.67     29.09 o 
 -10   1  18       45.80       62.39     30.03 o 
  -9   1  18       48.45      118.29     33.46 o 
  -8   1  18       99.11       82.88     30.66 o 
  -7   1  18      147.87      125.09     34.26 o 
  -6   1  18      160.06      175.25     33.93 o 
  -5   1  18      813.93      874.32     70.30 o 
  -4   1  18       37.46       22.08     15.62 o 
  -3   1  18      768.49      763.24     41.90 o 
  -2   1  18       17.08       44.61     22.74 o 
  -1   1  18     1212.53     1242.36     51.14 o 
   0   1  18        0.21       -4.31     17.78 o 
   1   1  18     1212.68     1195.35     50.58 o 
   2   1  18       17.25       44.99     13.30 o 
   3   1  18      768.53      773.79     41.06 o 
   4   1  18       37.33       31.86     20.25 o 
   5   1  18      814.97      857.13     40.29 o 
   6   1  18      159.71      164.94     34.55 o 
   7   1  18      147.84      192.51     38.04 o 
   8   1  18       99.28      123.22     32.60 o 
   9   1  18       48.37       63.80     28.95 o 
  10   1  18       45.89       32.62     30.22 o 
 -10   2  18       41.26       65.22     28.86 o 
  -9   2  18      140.27      140.50     36.04 o 
  -8   2  18      186.90      183.58     40.91 o 
  -7   2  18      104.22       68.37     27.95 o 
  -6   2  18      570.78      550.25     57.26 o 
  -5   2  18       95.95      112.00     17.77 o 
  -4   2  18      853.01      824.68     40.52 o 
  -3   2  18       13.47       39.46     20.79 o 
  -2   2  18     1345.18     1265.66     87.61 o 
  -1   2  18       79.17      117.58     18.66 o 
   0   2  18     1639.28     1568.27     58.24 o 
   1   2  18       79.38       80.72     24.85 o 
   2   2  18     1345.57     1272.03     52.81 o 
   3   2  18       13.50       46.15     15.88 o 
   4   2  18      852.61      880.37     62.49 o 
   5   2  18       95.69      102.90     17.33 o 
   6   2  18      570.73      549.49     33.90 o 
   7   2  18      104.11       84.16     27.41 o 
   8   2  18      186.72      232.54     42.58 o 
   9   2  18      140.18      132.73     32.14 o 
  10   2  18       41.14       35.59     29.07 o 
  -9   3  18       67.76       76.62     27.40 o 
  -8   3  18       90.90       82.31     30.56 o 
  -7   3  18      216.27      246.37     43.48 o 
  -6   3  18       63.17       64.80     28.17 o 
  -5   3  18      322.66      346.98     46.30 o 
  -4   3  18       92.25       50.62     24.43 o 
  -3   3  18      696.92      772.82     49.58 o 
  -2   3  18      256.28      279.57     48.66 o 
  -1   3  18      935.53      976.02     43.94 o 
   0   3  18       34.83       38.12     13.44 o 
   1   3  18      935.02      849.16     42.30 o 
   2   3  18      256.30      228.66     23.44 o 
   3   3  18      697.54      726.41     37.84 o 
   4   3  18       92.11       72.68     32.64 o 
   5   3  18      323.19      292.19     25.82 o 
   6   3  18       62.83       63.60     15.51 o 
   7   3  18      216.66      215.65     24.50 o 
   8   3  18       91.35       85.30     28.84 o 
   9   3  18       67.78       71.14     30.96 o 
  10   3  18      120.29      116.39     37.16 o 
  -9   4  18      141.56      143.82     39.75 o 
  -8   4  18      141.90      191.21     41.74 o 
  -7   4  18      134.97      157.92     37.24 o 
  -6   4  18      320.11      252.11     42.87 o 
  -5   4  18      120.27      119.58     31.90 o 
  -4   4  18      654.76      615.25     59.59 o 
  -3   4  18       21.40       52.82     24.71 o 
  -2   4  18      653.72      696.07     35.05 o 
  -1   4  18       58.38       36.47     15.75 o 
   0   4  18      397.14      372.10     27.28 o 
   1   4  18       58.26       64.79     15.17 o 
   2   4  18      653.94      653.03     35.54 o 
   3   4  18       21.48       20.24     12.91 o 
   4   4  18      653.90      662.52     38.14 o 
   5   4  18      120.50      156.59     21.68 o 
   6   4  18      320.13      359.85     29.97 o 
   7   4  18      134.64      131.78     20.91 o 
   8   4  18      141.57      129.97     20.74 o 
   9   4  18      141.48      264.74     46.39 o 
  10   4  18       45.47       84.14     29.86 o 
  -9   5  18       59.92       28.94     32.46 o 
  -8   5  18      173.21      243.08     46.63 o 
  -7   5  18      209.45      245.51     45.01 o 
  -6   5  18      135.68      208.63     43.11 o 
  -5   5  18      165.24      173.86     37.22 o 
  -4   5  18      151.74      129.34     31.76 o 
  -3   5  18      534.23      503.01     55.63 o 
  -2   5  18       12.44       43.74     24.90 o 
  -1   5  18      335.60      385.83     49.21 o 
   0   5  18        5.12        3.67     14.23 o 
   1   5  18      335.75      325.74     40.26 o 
   2   5  18       12.38        7.34     11.30 o 
   3   5  18      534.03      589.00     51.10 o 
   4   5  18      151.78      194.03     22.78 o 
   5   5  18      165.53      188.06     25.75 o 
   6   5  18      136.31      163.06     50.74 o 
   7   5  18      209.73      207.59     25.11 o 
   8   5  18      173.06      183.87     25.70 o 
   9   5  18       60.04       75.62     31.64 o 
  10   5  18      154.93      238.88     46.30 o 
  -8   6  18       74.76      107.59     35.91 o 
  -7   6  18       90.47      111.78     34.81 o 
  -6   6  18      146.18      107.49     32.01 o 
  -5   6  18      140.68      109.14     33.26 o 
  -4   6  18      188.23      244.23     42.27 o 
  -3   6  18      253.69      361.69     49.85 o 
  -2   6  18      327.71      349.96     45.96 o 
  -1   6  18       87.04      123.25     30.09 o 
   0   6  18      454.85      463.56     53.01 o 
   1   6  18       86.83       47.63     26.76 o 
   2   6  18      327.49      348.15     26.99 o 
   3   6  18      253.79      289.93     26.04 o 
   4   6  18      188.09      201.89     23.48 o 
   5   6  18      140.63       95.03     16.96 o 
   6   6  18      145.61      191.49     23.70 o 
   7   6  18       90.27      124.31     21.61 o 
   8   6  18       74.66       84.08     20.57 o 
   9   6  18      100.49       95.06     23.12 o 
  -7   7  18       75.24       74.13     33.55 o 
  -6   7  18      203.05      231.15     48.36 o 
  -5   7  18      123.11      126.78     36.74 o 
  -4   7  18       75.54       90.18     33.89 o 
  -3   7  18      276.72      347.25     49.48 o 
  -2   7  18       21.15       52.44     25.94 o 
  -1   7  18      143.28      177.57     37.36 o 
   0   7  18      117.89       67.87     27.30 o 
   1   7  18      143.23      160.97     24.15 o 
   2   7  18       21.24       71.52     27.48 o 
   3   7  18      276.90      334.76     44.61 o 
   4   7  18       75.83       81.76     23.92 o 
   5   7  18      123.16      111.71     19.92 o 
   6   7  18      203.00      228.93     34.15 o 
   7   7  18       75.05       84.23     20.30 o 
   8   7  18      177.58      186.08     31.50 o 
   9   7  18       49.64       32.75     17.37 o 
  -7   8  18       85.63      124.42     39.54 o 
  -6   8  18       98.65      194.10     46.43 o 
  -5   8  18      312.93      420.76     57.79 o 
  -4   8  18      122.99      125.62     40.76 o 
  -3   8  18      191.35      197.96     40.00 o 
  -2   8  18      156.18      241.94     44.38 o 
  -1   8  18      159.27      130.98     35.32 o 
   0   8  18      147.13      175.38     39.82 o 
   1   8  18      159.81      156.37     34.52 o 
   2   8  18      155.93      115.91     30.04 o 
   3   8  18      191.31      155.60     36.11 o 
   4   8  18      123.05      117.75     33.76 o 
   5   8  18      312.49      272.48     43.10 o 
   6   8  18       98.25      132.94     33.33 o 
   7   8  18       85.72       97.89     25.11 o 
   8   8  18       68.02       85.46     20.64 o 
   9   8  18       78.30      185.79     42.37 o 
  -5   9  18      115.66      104.65     36.25 o 
  -4   9  18       91.61      153.30     39.08 o 
  -3   9  18       43.71        7.73     25.64 o 
  -2   9  18       82.90       83.02     30.82 o 
  -1   9  18      162.43      247.79     42.42 o 
   0   9  18      166.72      165.55     41.11 o 
   1   9  18      162.59      205.07     41.15 o 
   2   9  18       83.02       88.68     28.04 o 
   3   9  18       43.51        2.61     24.51 o 
   4   9  18       91.57      107.39     32.64 o 
   5   9  18      115.30      179.52     40.92 o 
   6   9  18       56.39       93.03     30.66 o 
   7   9  18       40.48       56.07     32.40 o 
  -4  10  18       62.60       19.40     27.46 o 
  -3  10  18      179.38      228.70     45.84 o 
  -2  10  18      114.53      115.36     38.23 o 
  -1  10  18      205.54      201.76     41.15 o 
   0  10  18       65.01      125.47     39.30 o 
   1  10  18      205.29      191.85     41.10 o 
   2  10  18      114.25      196.74     40.53 o 
   3  10  18      179.23      168.40     37.82 o 
   4  10  18       62.52       54.64     28.94 o 
   5  10  18       62.96      109.29     38.21 o 
   1  11  18       70.84       65.05     27.16 o 
   2  11  18       63.70       39.47     30.42 o 
   1   0  19       14.98       11.93     11.19 o 
   2   0  19      125.19      122.10     19.23 o 
   3   0  19       10.22        9.18     15.78 o 
   4   0  19      139.62      139.73     20.73 o 
   5   0  19       27.72       44.51     16.23 o 
   6   0  19      556.17      513.82     55.66 o 
   7   0  19       36.15       48.55     25.57 o 
   8   0  19      298.39      324.63     52.14 o 
   9   0  19       40.01       21.01     25.02 o 
  -9   1  19        0.51      -12.05     22.47 o 
  -8   1  19      126.53      219.19     43.43 o 
  -7   1  19        5.83       -7.35     21.31 o 
  -6   1  19      375.45      464.36     55.72 o 
  -5   1  19       23.43       28.63     22.42 o 
  -4   1  19      542.76      566.25     35.84 o 
  -3   1  19       39.44       42.29     13.20 o 
  -2   1  19      471.25      439.27     30.92 o 
  -1   1  19       46.47       49.78     23.42 o 
   0   1  19      949.50      862.79     43.53 o 
   1   1  19       46.57       34.01     22.41 o 
   2   1  19      470.85      430.85     31.52 o 
   3   1  19       39.57       26.75     12.05 o 
   4   1  19      542.95      540.39     36.35 o 
   5   1  19       23.50       59.27     25.27 o 
   6   1  19      375.04      383.17     48.65 o 
   7   1  19        5.84       33.26     29.09 o 
   8   1  19      126.30      131.30     36.81 o 
   9   1  19        0.52       46.53     30.32 o 
  -9   2  19        8.23       37.91     28.42 o 
  -8   2  19      281.32      301.57     48.04 o 
  -7   2  19       18.89        6.19     22.59 o 
  -6   2  19      350.38      330.04     48.30 o 
  -5   2  19       24.98       61.75     27.93 o 
  -4   2  19      266.41      330.21     46.28 o 
  -3   2  19       15.86       24.15     14.21 o 
  -2   2  19       97.21      113.52     18.14 o 
  -1   2  19       43.33       57.69     19.36 o 
   0   2  19       11.02        8.45     13.32 o 
   1   2  19       43.49       44.68     13.74 o 
   2   2  19       97.18       98.06     17.86 o 
   3   2  19       15.79       38.40     18.56 o 
   4   2  19      266.09      244.96     36.92 o 
   5   2  19       25.04       68.12     25.54 o 
   6   2  19      349.86      265.10     40.15 o 
   7   2  19       18.93       27.58     23.97 o 
   8   2  19      281.53      246.57     42.31 o 
   9   2  19        8.25       20.14     23.03 o 
  -9   3  19        7.01       42.14     32.89 o 
  -8   3  19      166.21      189.79     41.57 o 
  -7   3  19       50.05       19.16     24.27 o 
  -6   3  19      353.87      388.07     52.10 o 
  -5   3  19        7.83       55.23     30.18 o 
  -4   3  19      593.09      562.29     59.82 o 
  -3   3  19      252.46      312.73     44.27 o 
  -2   3  19      926.45      916.26     43.18 o 
  -1   3  19      169.00      163.34     28.94 o 
   0   3  19      744.04      691.38     38.11 o 
   1   3  19      168.67      137.56     27.88 o 
   2   3  19      926.23      924.76     45.70 o 
   3   3  19      252.54      210.54     27.84 o 
   4   3  19      591.35      566.27     34.95 o 
   5   3  19        7.96       34.23     13.22 o 
   6   3  19      354.06      284.94     41.81 o 
   7   3  19       50.34       45.66     23.65 o 
   8   3  19      165.79      152.46     36.36 o 
   9   3  19        7.08      105.11     35.58 o 
  -8   4  19      154.24      181.60     42.56 o 
  -7   4  19        4.60       16.46     24.60 o 
  -6   4  19      150.75      125.74     34.12 o 
  -5   4  19       56.36       44.38     22.94 o 
  -4   4  19      184.70      219.18     38.67 o 
  -3   4  19       34.25       52.75     26.46 o 
  -2   4  19       53.73       88.28     26.29 o 
  -1   4  19       19.30       23.98     13.58 o 
   0   4  19      155.90      136.60     18.13 o 
   1   4  19       19.30       11.02     10.47 o 
   2   4  19       53.68       73.21     16.55 o 
   3   4  19       34.36       20.56     19.16 o 
   4   4  19      184.86      172.99     21.22 o 
   5   4  19       56.45       54.52     15.52 o 
   6   4  19      150.79      131.56     20.69 o 
   7   4  19        4.65        8.78     22.13 o 
   8   4  19      154.11      183.35     37.91 o 
   9   4  19        1.41      -14.99     26.91 o 
  -8   5  19      176.89      171.24     41.92 o 
  -7   5  19       16.72       14.67     24.72 o 
  -6   5  19      235.53      261.49     46.08 o 
  -5   5  19       74.23       35.03     28.13 o 
  -4   5  19      577.39      564.16     60.47 o 
  -3   5  19       83.78      136.83     37.08 o 
  -2   5  19      988.64     1059.62     80.42 o 
  -1   5  19      198.51      201.73     37.92 o 
   0   5  19      858.81      983.61     76.25 o 
   1   5  19      198.44      192.79     21.56 o 
   2   5  19      987.38      949.99     46.86 o 
   3   5  19       83.95       76.93     24.12 o 
   4   5  19      577.22      560.07     36.48 o 
   5   5  19       74.61       70.35     23.96 o 
   6   5  19      235.14      223.27     26.39 o 
   7   5  19       16.90       27.61     14.85 o 
   8   5  19      176.39      146.35     34.76 o 
   9   5  19        8.62       -4.66     23.45 o 
  -7   6  19        2.82      -27.85     27.85 o 
  -6   6  19       47.79       40.94     30.23 o 
  -5   6  19       14.55       -4.80     25.30 o 
  -4   6  19      100.90      125.67     35.01 o 
  -3   6  19        4.64        9.27     25.38 o 
  -2   6  19       32.48       50.02     24.98 o 
  -1   6  19       76.33       31.57     23.71 o 
   0   6  19       13.25       28.36     24.64 o 
   1   6  19       76.32       73.43     29.57 o 
   2   6  19       32.29       34.57     21.71 o 
   3   6  19        4.66       -1.88     12.44 o 
   4   6  19      100.94      102.67     18.71 o 
   5   6  19       14.64      -11.00     13.59 o 
   6   6  19       47.75       85.96     45.45 o 
   7   6  19        2.78        6.51     28.03 o 
   8   6  19      120.39      151.02     26.23 o 
   9   6  19        3.56      -26.87     26.87 o 
  -6   7  19      241.62      286.49     50.96 o 
  -5   7  19       69.02      118.63     34.99 o 
  -4   7  19      428.97      469.97     59.78 o 
  -3   7  19       82.23      146.12     38.83 o 
  -2   7  19      692.64      866.65     77.79 o 
  -1   7  19      100.39       95.94     30.58 o 
   0   7  19      600.76      610.53     63.17 o 
   1   7  19      100.65      173.06     39.97 o 
   2   7  19      692.83      783.17     66.82 o 
   3   7  19       82.61       76.29     29.55 o 
   4   7  19      428.76      461.40     51.55 o 
   5   7  19       69.31       48.87     25.28 o 
   6   7  19      240.86      264.68     28.34 o 
   7   7  19       27.54      -10.44     16.34 o 
   8   7  19       78.74       63.02     19.30 o 
  -5   8  19        7.11       44.86     28.77 o 
  -4   8  19       52.51       17.39     28.22 o 
  -3   8  19       31.84       79.10     33.76 o 
  -2   8  19       17.28       30.60     25.92 o 
  -1   8  19       15.75       20.97     23.09 o 
   0   8  19       16.48       21.53     24.05 o 
   1   8  19       15.71       29.73     22.81 o 
   2   8  19       17.29       -1.07     24.05 o 
   3   8  19       31.91      -11.98     23.05 o 
   4   8  19       52.18       34.89     25.63 o 
   5   8  19        7.08        9.74     20.09 o 
   6   8  19       56.43       12.01     22.96 o 
   7   8  19       22.17       17.59     22.53 o 
   8   8  19       48.53       76.20     31.44 o 
  -4   9  19      238.74      305.55     52.44 o 
  -3   9  19       24.12       54.69     30.63 o 
  -2   9  19      314.13      327.62     54.57 o 
  -1   9  19       48.09       -6.00     24.23 o 
   0   9  19      400.63      417.76     55.21 o 
   1   9  19       48.17       92.53     30.44 o 
   2   9  19      313.71      321.39     47.35 o 
   3   9  19       24.16       29.13     25.79 o 
   4   9  19      238.42      210.06     42.02 o 
   5   9  19       46.22       57.63     27.75 o 
   6   9  19      136.85      159.07     40.23 o 
  -1  10  19        2.95       61.48     32.12 o 
   0  10  19        0.92       -1.65     22.33 o 
   1  10  19        2.96       21.91     25.83 o 
   2  10  19       17.29       -1.50     22.32 o 
   3  10  19        9.06       18.33     24.55 o 
   4  10  19       11.21        6.05     23.21 o 
   0   0  20      464.41      450.58     46.26 o 
   1   0  20        9.33        6.59     11.83 o 
   2   0  20       68.31       50.94     15.74 o 
   3   0  20        3.33       12.24     13.20 o 
   4   0  20      320.61      357.87     30.39 o 
   5   0  20       22.95       48.10     15.22 o 
   6   0  20      208.57      266.38     43.35 o 
   7   0  20      107.55      111.32     31.55 o 
   8   0  20        1.50       25.12     27.16 o 
   9   0  20       38.74      123.70     37.86 o 
  -8   1  20       27.24       24.24     22.98 o 
  -7   1  20      100.84      122.17     34.48 o 
  -6   1  20       38.11       52.09     24.88 o 
  -5   1  20      263.90      272.81     44.75 o 
  -4   1  20        4.90       18.54     13.42 o 
  -3   1  20      498.77      518.26     36.00 o 
  -2   1  20       67.79       78.03     16.79 o 
  -1   1  20      916.18      861.22     62.62 o 
   0   1  20       35.63       55.42     15.30 o 
   1   1  20      916.56      858.75     81.82 o 
   2   1  20       68.04      104.08     18.45 o 
   3   1  20      499.30      451.46     33.48 o 
   4   1  20        4.86        5.73     11.83 o 
   5   1  20      264.09      221.46     25.69 o 
   6   1  20       38.11       31.28     24.64 o 
   7   1  20      100.86       97.78     32.46 o 
   8   1  20       27.27        1.46     19.54 o 
   9   1  20       50.99       61.96     30.65 o 
  -8   2  20       31.14       28.39     32.30 o 
  -7   2  20       36.29       32.22     23.86 o 
  -6   2  20       72.26      142.52     38.42 o 
  -5   2  20      110.23      151.59     36.91 o 
  -4   2  20      179.41      189.73     37.55 o 
  -3   2  20       17.06       25.39     13.35 o 
  -2   2  20      314.85      331.03     27.70 o 
  -1   2  20       23.19       69.58     24.55 o 
   0   2  20      228.00      261.56     25.46 o 
   1   2  20       23.12       16.27     10.92 o 
   2   2  20      315.27      319.14     29.00 o 
   3   2  20       16.97       27.01     13.57 o 
   4   2  20      179.78      214.57     25.58 o 
   5   2  20      109.79      118.86     31.75 o 
   6   2  20       72.45      106.67     30.57 o 
   7   2  20       36.13        5.50     22.10 o 
   8   2  20       31.20       46.24     24.01 o 
   9   2  20       35.65       99.48     35.88 o 
  -8   3  20       57.23       82.11     36.02 o 
  -7   3  20      107.12      109.27     35.93 o 
  -6   3  20       45.32      102.54     32.61 o 
  -5   3  20      264.50      195.18     38.86 o 
  -4   3  20       16.58      -30.20     30.20 o 
  -3   3  20      422.90      323.51     46.94 o 
  -2   3  20       22.85       67.71     29.77 o 
  -1   3  20      384.65      356.75     28.10 o 
   0   3  20       34.15       39.16     13.29 o 
   1   3  20      386.03      383.39     30.29 o 
   2   3  20       22.87       32.47     20.05 o 
   3   3  20      422.59      439.01     33.10 o 
   4   3  20       16.79       20.45     19.81 o 
   5   3  20      264.54      245.38     38.78 o 
   6   3  20       45.54       75.31     26.97 o 
   7   3  20      107.39       94.56     31.33 o 
   8   3  20       57.34       94.16     31.00 o 
   9   3  20       52.12       63.67     25.51 o 
  -7   4  20       49.42      105.17     34.70 o 
  -6   4  20       56.11      123.97     34.34 o 
  -5   4  20       56.78       62.99     25.10 o 
  -4   4  20      105.94      155.62     38.01 o 
  -3   4  20       82.55       75.79     30.93 o 
  -2   4  20      238.79      267.25     44.35 o 
  -1   4  20       34.68       80.77     26.90 o 
   0   4  20      196.57      216.38     38.19 o 
   1   4  20       34.49       40.00     13.48 o 
   2   4  20      238.70      240.60     38.35 o 
   3   4  20       82.40       80.80     17.30 o 
   4   4  20      106.40      110.76     18.60 o 
   5   4  20       56.39       33.47     12.93 o 
   6   4  20       56.41       41.20     23.91 o 
   7   4  20       49.23       39.87     25.75 o 
   8   4  20       79.60      116.90     32.68 o 
   9   4  20       78.50       25.01     29.02 o 
  -7   5  20       87.29      112.03     38.13 o 
  -6   5  20       25.25       52.08     28.69 o 
  -5   5  20      118.52      145.30     35.31 o 
  -4   5  20       80.69       53.15     27.22 o 
  -3   5  20      171.20      168.48     38.74 o 
  -2   5  20        2.62       57.81     30.98 o 
  -1   5  20      253.02      207.94     38.13 o 
   0   5  20        0.67        2.40     20.48 o 
   1   5  20      252.19      230.49     41.37 o 
   2   5  20        2.65       14.55     21.04 o 
   3   5  20      171.00      153.10     20.26 o 
   4   5  20       81.29       91.59     18.49 o 
   5   5  20      118.39      129.90     20.34 o 
   6   5  20       25.48       45.32     20.83 o 
   7   5  20       87.09       89.16     28.18 o 
   8   5  20       44.07       18.51     22.97 o 
  -6   6  20       66.28       97.49     35.05 o 
  -5   6  20       68.22      126.00     37.66 o 
  -4   6  20       92.94      115.34     36.42 o 
  -3   6  20       20.84       82.51     29.28 o 
  -2   6  20      140.39      190.38     39.49 o 
  -1   6  20        0.27      -28.24     28.24 o 
   0   6  20       23.64       43.60     24.99 o 
   1   6  20        0.27       32.53     24.43 o 
   2   6  20      140.63      118.92     31.12 o 
   3   6  20       20.63        6.12     16.88 o 
   4   6  20       93.01      127.82     32.63 o 
   5   6  20       68.00       54.06     16.47 o 
   6   6  20       66.28       64.69     19.25 o 
   7   6  20      137.63      100.99     29.89 o 
   8   6  20       41.76      100.14     33.68 o 
  -5   7  20       68.99       66.69     30.20 o 
  -4   7  20       96.62      125.28     38.93 o 
  -3   7  20      104.78      113.93     36.69 o 
  -2   7  20       19.91       47.94     27.68 o 
  -1   7  20      123.82      138.58     36.48 o 
   0   7  20       10.11      -13.55     21.28 o 
   1   7  20      123.73       67.89     28.06 o 
   2   7  20       20.28       43.84     27.15 o 
   3   7  20      104.70       98.73     28.42 o 
   4   7  20       97.01      126.07     30.62 o 
   5   7  20       68.94       46.79     25.83 o 
   6   7  20       49.83       54.74     29.31 o 
   7   7  20       52.46       46.78     26.46 o 
  -4   8  20       67.88      135.47     39.85 o 
  -3   8  20       25.36       61.65     31.99 o 
  -2   8  20       42.93       12.44     29.43 o 
  -1   8  20       22.15       71.22     31.08 o 
   0   8  20       89.85       94.04     34.68 o 
   1   8  20       22.15       22.25     27.13 o 
   2   8  20       42.99       41.17     24.23 o 
   3   8  20       25.12       84.79     30.70 o 
   4   8  20       67.75       46.39     26.01 o 
   5   8  20       90.72       53.99     24.73 o 
   6   8  20       52.74       98.04     33.69 o 
  -1   9  20       68.70       88.00     36.98 o 
   0   9  20        9.10       51.66     27.54 o 
   1   9  20       68.61      122.39     41.68 o 
   2   9  20       49.14       60.92     21.89 o 
   3   9  20       98.94       75.05     30.37 o 
   4   9  20       67.98       98.74     35.69 o 
   5   9  20       55.19       97.13     35.65 o 
   1   0  21      446.02      421.02     33.15 o 
   2   0  21        1.30       19.34     14.29 o 
   3   0  21      101.20      124.66     20.39 o 
   4   0  21       68.56      110.53     20.43 o 
   5   0  21      227.87      254.93     42.95 o 
   6   0  21       84.75       97.35     34.19 o 
   7   0  21       74.32       64.82     28.94 o 
   8   0  21       81.28       57.01     30.20 o 
  -8   1  21       14.68       33.42     31.53 o 
  -7   1  21      183.14      193.79     43.52 o 
  -6   1  21        6.38       23.86     25.44 o 
  -5   1  21      123.80      119.70     32.66 o 
  -4   1  21        4.60       -0.43     19.66 o 
  -3   1  21       63.37       57.21     16.66 o 
  -2   1  21       16.90       19.05     13.83 o 
  -1   1  21       19.95       42.45     15.69 o 
   0   1  21        6.11       -7.83     12.19 o 
   1   1  21       19.99       12.48     13.14 o 
   2   1  21       16.91       26.24     16.62 o 
   3   1  21       63.07       81.50     17.89 o 
   4   1  21        4.54       20.38     13.64 o 
   5   1  21      123.71      107.98     20.97 o 
   6   1  21        6.48       25.33     25.55 o 
   7   1  21      182.95      228.47     44.14 o 
   8   1  21       14.65       42.00     30.70 o 
  -7   2  21       68.22       58.38     31.63 o 
  -6   2  21       32.66       82.64     33.30 o 
  -5   2  21      194.34      287.34     48.11 o 
  -4   2  21       46.61       58.69     24.42 o 
  -3   2  21      278.13      147.03     34.00 o 
  -2   2  21       97.50      155.41     35.18 o 
  -1   2  21      336.68      352.88     37.82 o 
   0   2  21      117.06      135.27     20.08 o 
   1   2  21      337.40      321.60     28.68 o 
   2   2  21       97.32      110.58     40.27 o 
   3   2  21      278.09      259.01     27.53 o 
   4   2  21       46.46      117.08     21.72 o 
   5   2  21      193.96      196.71     25.82 o 
   6   2  21       32.56       33.73     20.60 o 
   7   2  21       68.20      101.84     33.28 o 
   8   2  21       20.03       46.26     32.46 o 
  -7   3  21      111.24      148.43     41.93 o 
  -6   3  21       41.10       95.46     33.32 o 
  -5   3  21      139.81       91.12     31.60 o 
  -4   3  21       32.09       48.48     25.98 o 
  -3   3  21       31.77       15.40     20.71 o 
  -2   3  21       30.84       34.24     24.90 o 
  -1   3  21       41.19       34.29     21.31 o 
   0   3  21        0.62       22.78     12.66 o 
   1   3  21       41.07       47.96     14.38 o 
   2   3  21       31.02       36.91     14.11 o 
   3   3  21       31.67       25.50     16.04 o 
   4   3  21       31.97       39.24     17.01 o 
   5   3  21      139.45      111.34     29.32 o 
   6   3  21       41.22       -1.18     21.95 o 
   7   3  21      111.43       95.52     31.02 o 
   8   3  21        0.69       21.20     25.97 o 
  -6   4  21        0.80       15.90     29.17 o 
  -5   4  21      163.51      273.04     47.97 o 
  -4   4  21       37.91       10.93     25.08 o 
  -3   4  21      428.19      377.28     52.94 o 
  -2   4  21      215.79      209.49     38.55 o 
  -1   4  21      293.80      256.50     43.31 o 
   0   4  21       58.00       26.05     23.10 o 
   1   4  21      293.64      295.14     45.72 o 
   2   4  21      215.84      246.08     26.76 o 
   3   4  21      427.62      456.45     35.28 o 
   4   4  21       37.76       11.28     17.24 o 
   5   4  21      163.38      147.70     33.26 o 
   6   4  21        0.78        1.27     20.59 o 
   7   4  21      147.11      123.21     34.60 o 
   8   4  21        6.79       -3.44     27.17 o 
  -6   5  21        8.92      -15.33     22.94 o 
  -5   5  21       25.18       60.49     28.14 o 
  -4   5  21       39.28       42.62     31.20 o 
  -3   5  21       34.65       26.37     27.78 o 
  -2   5  21        8.62        4.51     25.72 o 
  -1   5  21       58.54       32.33     25.09 o 
   0   5  21      112.26      180.66     37.86 o 
   1   5  21       58.46       59.54     27.42 o 
   2   5  21        8.65       13.66     22.38 o 
   3   5  21       34.54        2.96     23.25 o 
   4   5  21       39.48       53.35     20.97 o 
   5   5  21       25.30       36.01     20.56 o 
   6   5  21        8.96        9.46     20.58 o 
   7   5  21       50.42       25.73     23.60 o 
   8   5  21        0.17      -18.47     25.97 o 
  -5   6  21      206.90      283.18     51.19 o 
  -4   6  21       47.38       73.68     28.69 o 
  -3   6  21      312.24      414.45     58.24 o 
  -2   6  21       29.31       18.20     27.58 o 
  -1   6  21      302.67      369.17     52.46 o 
   0   6  21      116.61      158.29     37.53 o 
   1   6  21      302.28      297.37     48.17 o 
   2   6  21       29.32       87.71     32.33 o 
   3   6  21      312.27      328.47     48.58 o 
   4   6  21       47.59       50.92     24.96 o 
   5   6  21      206.93      184.84     36.51 o 
  -3   7  21       28.31       74.44     32.63 o 
  -2   7  21       65.12       56.64     32.73 o 
  -1   7  21        2.59       33.85     29.91 o 
   0   7  21       41.45       32.57     28.06 o 
   1   7  21        2.54       -5.77     25.58 o 
   2   7  21       65.14      114.71     37.24 o 
   3   7  21       28.26       41.82     18.35 o 
   4   7  21        7.86       -8.49     20.90 o 
   5   7  21       28.98       27.30     21.04 o 
   6   7  21        4.42       -0.67     20.59 o 
  -1   8  21      215.10      222.22     49.55 o 
   0   8  21       22.59       39.20     25.51 o 
   1   8  21      215.18      186.59     41.79 o 
   2   8  21       12.56        1.22     23.73 o 
   3   8  21      218.41      233.39     42.08 o 
   4   8  21       20.51       -7.15     21.55 o 
   5   8  21      149.57      191.24     41.36 o 
   3   9  21       16.11       26.14     23.02 o 
   0   0  22      856.59      893.93     69.46 o 
   1   0  22       87.88      157.16     22.96 o 
   2   0  22      480.96      463.64     35.38 o 
   3   0  22       78.98      102.89     19.36 o 
   4   0  22      208.62      134.53     35.51 o 
   5   0  22       29.49       13.90     23.28 o 
   6   0  22      179.08      218.72     42.35 o 
   7   0  22        7.89      -27.01     27.01 o 
  -7   1  22       21.35       40.17     25.37 o 
  -6   1  22       60.20       76.86     30.97 o 
  -5   1  22      117.57      143.65     38.11 o 
  -4   1  22       14.92       17.57     23.08 o 
  -3   1  22       55.17       -6.46     22.94 o 
  -2   1  22        9.22       18.11     13.04 o 
  -1   1  22      179.52      211.79     36.32 o 
   0   1  22       32.73       38.24     26.56 o 
   1   1  22      179.08      134.69     21.70 o 
   2   1  22        9.33       26.70     14.40 o 
   3   1  22       55.46       72.63     19.36 o 
   4   1  22       14.66       29.93     15.19 o 
   5   1  22      117.35      159.31     34.74 o 
   6   1  22       60.20       65.99     29.78 o 
   7   1  22       21.47       33.11     28.46 o 
  -6   2  22      132.77      211.82     43.08 o 
  -5   2  22       27.14       35.24     29.39 o 
  -4   2  22      322.34      351.93     51.35 o 
  -3   2  22       12.53      -10.94     23.93 o 
  -2   2  22      387.08      348.31     49.28 o 
  -1   2  22        0.84       51.34     23.68 o 
   0   2  22      445.16      448.93     34.60 o 
   1   2  22        0.83       -7.46     13.64 o 
   2   2  22      387.11      407.83     33.28 o 
   3   2  22       12.62       50.05     18.24 o 
   4   2  22      321.63      266.24     33.01 o 
   5   2  22       27.19        4.36     15.05 o 
   6   2  22      133.20      176.51     40.15 o 
   7   2  22       31.60       -6.27     25.13 o 
  -6   3  22       27.74       68.64     33.82 o 
  -5   3  22       38.16       36.86     30.03 o 
  -4   3  22       31.37       52.96     28.10 o 
  -3   3  22      153.30      142.66     36.16 o 
  -2   3  22       25.26       -4.70     21.83 o 
  -1   3  22       89.38       99.59     30.32 o 
   0   3  22        1.16       18.79     22.25 o 
   1   3  22       89.31      157.88     34.28 o 
   2   3  22       25.44        7.09     12.41 o 
   3   3  22      152.82      171.74     24.44 o 
   4   3  22       31.35       54.18     28.00 o 
   5   3  22       38.44       63.59     29.55 o 
   6   3  22       27.57      -10.99     26.84 o 
   7   3  22       33.83        7.23     21.89 o 
  -5   4  22       17.25       57.71     30.91 o 
  -4   4  22      205.37      266.53     47.35 o 
  -3   4  22        3.94       -7.30     24.43 o 
  -2   4  22      245.07      172.36     39.03 o 
  -1   4  22       13.89       33.39     21.78 o 
   0   4  22      150.76      188.38     40.11 o 
   1   4  22       13.84       61.51     28.41 o 
   2   4  22      244.99      271.27     43.46 o 
   3   4  22        3.86      -25.03     25.03 o 
   4   4  22      204.89      166.01     23.80 o 
   5   4  22       17.46       30.46     16.43 o 
   6   4  22      106.76      116.60     30.96 o 
   7   4  22       35.84       54.42     30.49 o 
  -4   5  22       41.26      119.48     36.04 o 
  -3   5  22       71.24      150.47     40.10 o 
  -2   5  22       38.28       71.11     34.13 o 
  -1   5  22       44.60       74.81     34.49 o 
   0   5  22        7.09       42.24     28.25 o 
   1   5  22       44.49       22.06     24.82 o 
   2   5  22       38.31        2.04     22.82 o 
   3   5  22       71.26       17.92     25.44 o 
   4   5  22       41.53       21.00     24.25 o 
  -3   6  22       25.83       17.09     28.93 o 
  -2   6  22       95.40      123.60     38.68 o 
  -1   6  22       25.40       70.86     29.89 o 
   0   6  22      118.44      145.94     39.41 o 
   1   6  22       25.35       44.59     27.09 o 
   2   6  22       95.13      142.57     39.36 o 
   3   6  22       25.89       -5.86     26.98 o 
   4   6  22       96.03      171.89     39.58 o 
  -1   7  22       39.84       52.74     27.27 o 
   0   7  22       18.09       26.36     27.82 o 
   1   7  22       40.04       18.17     25.85 o 
   2   7  22        5.34        6.45     26.48 o 
   4   7  22       74.51       72.56     30.35 o 
   1   0  23       21.03       13.37     17.49 o 
   2   0  23       70.73       53.54     21.96 o 
   3   0  23       31.13       12.74     20.91 o 
   4   0  23       89.49      138.57     36.21 o 
   5   0  23        3.39       -0.12     25.87 o 
   6   0  23       98.04      133.59     38.11 o 
  -5   1  23       15.56       24.41     30.36 o 
  -4   1  23      156.08      178.41     40.40 o 
  -3   1  23       13.73       28.34     24.63 o 
  -2   1  23      102.78      112.01     32.37 o 
  -1   1  23       27.49        2.35     21.36 o 
   0   1  23      244.74      182.62     36.50 o 
   1   1  23       27.59        8.23     13.06 o 
   2   1  23      102.39       78.87     18.50 o 
   3   1  23       13.84       34.39     16.56 o 
   4   1  23      155.65      114.95     32.60 o 
   5   1  23       15.61       50.65     28.56 o 
   6   1  23      153.49      165.90     38.78 o 
  -5   2  23       24.59       12.48     28.29 o 
  -4   2  23       95.24       87.57     34.42 o 
  -3   2  23       20.72       24.10     20.50 o 
  -2   2  23       29.97       52.96     28.78 o 
  -1   2  23       29.62       35.88     22.92 o 
   0   2  23        1.90       32.67     25.34 o 
   1   2  23       29.74       -7.56     21.17 o 
   2   2  23       30.12       63.86     19.02 o 
   3   2  23       20.76       16.69     13.46 o 
   4   2  23       95.17       73.27     18.75 o 
   5   2  23       24.64       38.00     28.71 o 
   6   2  23      144.15      147.90     38.01 o 
  -4   3  23      170.81      275.32     51.26 o 
  -3   3  23       58.16       68.17     33.18 o 
  -2   3  23      307.72      317.44     52.87 o 
  -1   3  23       25.49       22.44     24.59 o 
   0   3  23      153.99      178.32     37.95 o 
   1   3  23       25.37       73.39     31.39 o 
   2   3  23      306.81      273.46     42.75 o 
   3   3  23       58.09       43.24     28.04 o 
   4   3  23      170.34      183.25     26.19 o 
   5   3  23       13.48        9.44     15.48 o 
   6   3  23       54.53       46.17     26.42 o 
  -4   4  23       53.55       65.96     30.27 o 
  -3   4  23       28.60       97.36     38.27 o 
  -2   4  23       36.91       26.10     25.64 o 
  -1   4  23       44.85       88.03     31.64 o 
   0   4  23       52.70       72.06     31.81 o 
   1   4  23       45.06       72.78     32.87 o 
   2   4  23       36.94       67.04     29.98 o 
   3   4  23       28.66       -8.10     22.09 o 
   4   4  23       53.91        1.32     22.53 o 
   5   4  23       35.00       58.64     27.68 o 
  -2   5  23      287.37      310.70     51.44 o 
  -1   5  23       23.56       35.82     29.69 o 
   0   5  23      352.48      407.32     55.61 o 
   1   5  23       23.38       24.50     27.23 o 
   2   5  23      287.40      331.62     51.36 o 
   3   5  23       54.00       58.11     26.70 o 
   4   5  23      139.05      110.65     31.91 o 
   5   5  23       14.71       24.90     22.24 o 
   0   6  23       33.78       68.55     31.95 o 
   1   6  23       53.16       99.87     36.97 o 
   2   6  23       13.63      109.52     38.15 o 
   0   0  24       41.04       54.28     25.05 o 
   1   0  24        0.48       -8.66     19.15 o 
   2   0  24       16.83       28.25     22.92 o 
   3   0  24        7.06       48.28     28.42 o 
   4   0  24       65.73       93.07     35.63 o 
   5   0  24       33.99       44.27     31.78 o 
  -4   1  24        0.83       37.59     31.20 o 
  -3   1  24      349.11      349.72     54.56 o 
  -2   1  24       29.50       55.17     30.33 o 
  -1   1  24      485.31      449.05     55.81 o 
   0   1  24       13.19       17.40     21.02 o 
   1   1  24      485.32      484.08     54.74 o 
   2   1  24       29.58       73.76     19.94 o 
   3   1  24      349.08      463.81     56.55 o 
   4   1  24        0.83       27.32     25.01 o 
   5   1  24      269.27      269.10     45.40 o 
  -4   2  24       62.00      103.04     35.71 o 
  -3   2  24       24.46      -29.84     29.84 o 
  -2   2  24       42.19      -30.06     30.06 o 
  -1   2  24        7.66       25.27     24.72 o 
   0   2  24       51.73       63.03     24.52 o 
   1   2  24        7.63       -4.16     20.64 o 
   2   2  24       42.06       61.98     29.94 o 
   3   2  24       24.42       30.78     28.10 o 
   4   2  24       62.04       60.00     26.28 o 
  -3   3  24      290.94      425.26     57.54 o 
  -2   3  24       15.31       50.44     28.37 o 
  -1   3  24      391.27      454.49     58.33 o 
   0   3  24       34.87      105.16     35.89 o 
   1   3  24      391.43      507.91     58.95 o 
   2   3  24       15.28        1.53     21.76 o 
   3   3  24      291.04      215.35     39.33 o 
   4   3  24        3.49       -6.57     23.71 o 
  -1   4  24       34.15       54.00     29.95 o 
   0   4  24       60.23       99.25     36.63 o 
   1   4  24       34.08      114.26     36.50 o 
   2   4  24       95.70      126.68     35.81 o 
   3   4  24       78.44       69.89     26.60 o 
   4   4  24       34.50       48.12     24.96 o 
   2   0  25        7.76       30.07     24.50 o 
   3   0  25      179.51      170.20     39.28 o 
  -3   1  25       15.62       61.53     30.90 o 
  -2   1  25       51.01      102.09     33.20 o 
  -1   1  25        8.93      -13.00     21.86 o 
   0   1  25       50.63      -25.27     25.27 o 
  -2   2  25       34.29       52.51     22.08 o 
  -1   2  25      240.06      276.01     43.98 o 
   0   2  25        2.68      -25.79     25.79 o 
   1   2  25      240.17      186.49     38.05 o 
   0   3  25       41.27       25.05     24.28 o 
   1   3  25       22.90       81.91     29.97 o 
                                                 
